# Supplementary material for: Crystal structure of (E)-2-fluoro­benz­aldehyde (pyridin-2-yl)hydrazone
Source: Acta Crystallogr E Crystallogr Commun. 2015 Apr 30;71(Pt 5):o362–3. doi: 10.1107/S2056989015007823 (PMC4420083; doi:10.1107/S2056989015007823)
Supplement: Supplementary file 1 [file e-71-0o362-sup1.cif]

##############################################################################
#                                                                            #
# This CIF contains the data in a paper accepted for publication in          #
# Acta Crystallographica Section E. It conforms to the requirements of       #
# Notes for Authors for Acta Crystallographica Section E, and has been       #
# peer reviewed under the auspices of the IUCr Commission on Journals.       #
#                                                                            #
# Full details of the Crystallographic Information File format               #
# are given in the paper "The Crystallographic Information File (CIF):       #
# a New Standard Archive File for Crystallography" by S. R. Hall, F. H.      #
# Allen and I. D. Brown [Acta Cryst. (1991), A47, 655-685].                  #
#                                                                            #
# The current version of the core CIF dictionary is obtainable from          #
# ftp://ftp.iucr.org/pub/cif_core.dic.                                       #
#                                                                            #
# Software is freely available for graphical display of the structure(s)     #
# in this CIF. For information consult the CIF software page                 #
# http://www.iucr.org/resources/cif/software.                                #
#                                                                            #
# This file may be used for bona fide research purposes within the           #
# scientific community so long as proper attribution is given to the journal # 
# article from which it was obtained.                                        #
#                                                                            #
##############################################################################
data_global
_audit_creation_method     'from SHELXL-2014'
_journal_date_recd_electronic     2015-04-18
_journal_date_accepted     2015-04-20
_journal_name_full     'Acta Crystallographica, Section E'
_journal_year     2015
_journal_volume     71
_journal_issue      5
_journal_page_first     o362
_journal_page_last     o363
_journal_paper_category     HO
_journal_paper_doi     10.1107/S2056989015007823
_journal_coeditor_code     HB7410
_publ_contact_author_name
;
Professor Jerry P. Jasinski
;
_publ_contact_author_address
;
Department of Chemistry,
Keene State College,
229 Main Street, Keene,
NH 03435-2001, USA
;
_publ_contact_author_email     'jjasinski@keene.edu'
_publ_contact_author_fax     ?
_publ_contact_author_phone     ?
_publ_section_title
;
Crystal structure of (<i>E</i>)-2-fluorobenzaldehyde (pyridin-2-yl)hydrazone
;
loop_
    _publ_author_name
    _publ_author_footnote
    _publ_author_address
    ' Sowmya, Haliwana B. V.' .
;
PG Department of Chemistry, Jain University,
52 Bellary Road, Hebbal, Bangalore  560 024, India
;
    ' Suresha Kumara, Tholappanavara H.' .
;
University B.D.T. College of Engineering
(a Constituent College of VTU, Belgaum),
Davanagere 577 004, India
;
    'Jasinski, Jerry P.' .
;
Department of Chemistry,
Keene State College,
229 Main Street, Keene,
NH 03435-2001, USA
;
    'Millikan, Sean P.' .
;
Department of Chemistry,
Keene State College,
229 Main Street, Keene,
NH 03435-2001, USA
;
    'Glidewell, Christopher' .
;
School of Chemistry, University of St Andrews,
St Andrews, Fife KY16 9ST, Scotland
;
_publ_section_synopsis     .
data_I
_database_code_depnum_ccdc_archive 'CCDC 1060682'
_audit_creation_method     SHELXL-2014
_chemical_name_systematic
;
2-[(<i>E</i>)-2-(2-Fluorobenzylidene)hydrazin-1-yl]pyridine
;
_chemical_name_common
;
(<i>E</i>)-2-Fluorobenzaldehyde (pyridin-2-yl)hydrazone
;
_chemical_formula_moiety     'C12 H10 F N3'
_chemical_formula_sum     'C12 H10 F N3'
_chemical_formula_iupac     'C12 H10 F N3'
_chemical_formula_weight     215.23
_chemical_melting_point     ?
_shelx_space_group_comment
;
The symmetry employed for this shelxl refinement is uniquely defined
by the following loop, which should always be used as a source of
symmetry information in preference to the above space-group names.
They are only intended as comments.
;
_space_group_crystal_system     monoclinic
_space_group_name_H-M_alt     'P 21/n'
_space_group_name_Hall     '-P 2yn'
loop_
    _space_group_symop_operation_xyz
    'x, y, z'
    '-x+1/2, y+1/2, -z+1/2'
    '-x, -y, -z'
    'x-1/2, -y-1/2, z-1/2'
_cell_length_a     3.85166(14)
_cell_length_b     23.1757(7)
_cell_length_c     11.4227(4)
_cell_angle_alpha     90
_cell_angle_beta     99.278(4)
_cell_angle_gamma     90
_cell_volume     1006.31(6)
_cell_formula_units_Z     4
_cell_measurement_reflns_used     1962
_cell_measurement_theta_min     3.82
_cell_measurement_theta_max     72.50
_cell_measurement_temperature     173(2)
_exptl_crystal_description     plate
_exptl_crystal_colour     colourless
_exptl_crystal_size_max     0.42
_exptl_crystal_size_mid     0.35
_exptl_crystal_size_min     0.16
_exptl_crystal_density_diffrn     1.421
_exptl_crystal_density_meas     ?
_exptl_crystal_density_method     ?
_exptl_crystal_F_000     448
_exptl_absorpt_coefficient_mu     0.836
_exptl_absorpt_correction_type     multi-scan
_exptl_absorpt_process_details
;
(CrysAlis RED; Agilent, 2012)
;
_shelx_estimated_absorpt_T_min     0.720
_shelx_estimated_absorpt_T_max     0.878
_exptl_absorpt_correction_T_min     0.419
_exptl_absorpt_correction_T_max     0.875
_exptl_special_details     ?
_diffrn_ambient_temperature     173(2)
_diffrn_radiation_type     CuK\a
_diffrn_radiation_wavelength     1.54184
_diffrn_measurement_device_type     'Agilent Eos Gemini CCD'
_diffrn_measurement_method     '\w scans'
_diffrn_detector_area_resol_mean     ?
_diffrn_reflns_number     6087
_diffrn_reflns_av_R_equivalents     0.0328
_diffrn_reflns_theta_min     3.815
_diffrn_reflns_theta_max     72.497
_diffrn_reflns_theta_full     67.684
_diffrn_measured_fraction_theta_max     0.983
_diffrn_measured_fraction_theta_full     0.999
_diffrn_reflns_limit_h_min     -4
_diffrn_reflns_limit_h_max     4
_diffrn_reflns_limit_k_min     -20
_diffrn_reflns_limit_k_max     28
_diffrn_reflns_limit_l_min     -13
_diffrn_reflns_limit_l_max     13
_diffrn_standards_number     0
_diffrn_standards_interval_count     0
_diffrn_standards_interval_time     0
_diffrn_standards_decay_%     0
_refine_special_details     ?
_reflns_number_total     1962
_reflns_number_gt     1774
_reflns_threshold_expression     I>2\s(I)
_refine_ls_structure_factor_coef     Fsqd
_refine_ls_matrix_type     full
_refine_ls_R_factor_all     0.0478
_refine_ls_R_factor_gt     0.0435
_refine_ls_wR_factor_gt     0.1187
_refine_ls_wR_factor_ref     0.1219
_refine_ls_goodness_of_fit_ref     1.085
_refine_ls_restrained_S_all     1.085
_refine_ls_number_reflns     1962
_refine_ls_number_parameters     148
_refine_ls_number_restraints     0
_refine_ls_hydrogen_treatment     mixed
_refine_ls_weighting_scheme     calc
_refine_ls_weighting_details
              'w=1/[\s^2^(Fo^2^)+(0.0674P)^2^+0.2786P] where P=(Fo^2^+2Fc^2^)/3'
_atom_sites_solution_hydrogens     direct
_atom_sites_solution_primary     ?
_atom_sites_solution_secondary     ?
_refine_ls_shift/su_max     0.000
_refine_ls_shift/su_mean     0.000
_refine_diff_density_max     0.213
_refine_diff_density_min     -0.259
_refine_ls_extinction_method     none
_refine_ls_extinction_coef     .
loop_
    _atom_type_symbol
    _atom_type_description
    _atom_type_scat_dispersion_real
    _atom_type_scat_dispersion_imag
    _atom_type_scat_source
    'C' 'C' 0.0181 0.0091
                         'International Tables Vol C Tables 4.2.6.8 and 6.1.1.4'
    'H' 'H' 0.0000 0.0000
                         'International Tables Vol C Tables 4.2.6.8 and 6.1.1.4'
    'N' 'N' 0.0311 0.0180
                         'International Tables Vol C Tables 4.2.6.8 and 6.1.1.4'
    'F' 'F' 0.0727 0.0534
                         'International Tables Vol C Tables 4.2.6.8 and 6.1.1.4'
_computing_data_collection
;
CrysAlis PRO (Agilent, 2012)
;
_computing_cell_refinement
;
CrysAlis PRO (Agilent, 2012)
;
_computing_data_reduction
;
CrysAlis RED (Agilent, 2012)
;
_computing_structure_solution
;
SHELXS97 (Sheldrick, 2008)
;
_computing_structure_refinement
;
SHELXL2014 (Sheldrick, 2015)
;
_computing_molecular_graphics
;
PLATON (Spek, 2009)
;
_computing_publication_material
;
SHELXL2014 (Sheldrick, 2015) and PLATON (Spek, 2009)
;
loop_
    _atom_site_type_symbol
    _atom_site_label
    _atom_site_fract_x
    _atom_site_fract_y
    _atom_site_fract_z
    _atom_site_U_iso_or_equiv
    _atom_site_adp_type
    _atom_site_calc_flag
    _atom_site_occupancy
    _atom_site_disorder_assembly
    _atom_site_disorder_group
    C C1 0.3610(4) 0.33820(6) 0.24399(13) 0.0248(3) Uani d 1 . .
    C C2 0.3174(4) 0.34404(6) 0.12182(13) 0.0298(3) Uani d 1 . .
    F F2 0.1734(3) 0.39368(4) 0.07270(8) 0.0469(3) Uani d 1 . .
    C C3 0.4131(4) 0.30233(7) 0.04731(13) 0.0348(4) Uani d 1 . .
    H H3 0.3812 0.3085 -0.0360 0.042 Uiso calc 1 . .
    C C4 0.5569(4) 0.25120(7) 0.09603(14) 0.0332(4) Uani d 1 . .
    H H4 0.6231 0.2217 0.0463 0.040 Uiso calc 1 . .
    C C5 0.6032(4) 0.24350(6) 0.21772(14) 0.0318(4) Uani d 1 . .
    H H5 0.7017 0.2085 0.2513 0.038 Uiso calc 1 . .
    C C6 0.5076(4) 0.28620(6) 0.29089(13) 0.0286(3) Uani d 1 . .
    H H6 0.5419 0.2802 0.3742 0.034 Uiso calc 1 . .
    C C7 0.2600(4) 0.38495(6) 0.31780(13) 0.0265(3) Uani d 1 . .
    H H7 0.1313 0.4170 0.2814 0.032 Uiso calc 1 . .
    N N21 0.2532(3) 0.48299(5) 0.65928(11) 0.0266(3) Uani d 1 . .
    C C22 0.3541(3) 0.43452(6) 0.61006(12) 0.0242(3) Uani d 1 . .
    C C23 0.5634(4) 0.39220(6) 0.67501(13) 0.0274(3) Uani d 1 . .
    H H23 0.6310 0.3583 0.6375 0.033 Uiso calc 1 . .
    C C24 0.6673(4) 0.40114(6) 0.79396(14) 0.0314(3) Uani d 1 . .
    H H24 0.8084 0.3732 0.8403 0.038 Uiso calc 1 . .
    C C25 0.5667(4) 0.45118(7) 0.84726(13) 0.0330(4) Uani d 1 . .
    H H25 0.6370 0.4582 0.9296 0.040 Uiso calc 1 . .
    C C26 0.3618(4) 0.49000(6) 0.77589(13) 0.0299(3) Uani d 1 . .
    H H26 0.2923 0.5242 0.8117 0.036 Uiso calc 1 . .
    N N1 0.2387(3) 0.42916(5) 0.49067(11) 0.0291(3) Uani d 1 . .
    H H1 0.107(5) 0.4566(9) 0.4499(16) 0.035 Uiso d 1 . .
    N N2 0.3428(3) 0.38325(5) 0.43070(11) 0.0265(3) Uani d 1 . .
loop_
    _atom_site_aniso_label
    _atom_site_aniso_U_11
    _atom_site_aniso_U_22
    _atom_site_aniso_U_33
    _atom_site_aniso_U_12
    _atom_site_aniso_U_13
    _atom_site_aniso_U_23
    C1 0.0216(6) 0.0228(7) 0.0294(7) -0.0021(5) 0.0019(5) -0.0018(5)
    C2 0.0307(7) 0.0254(7) 0.0314(8) -0.0022(6) -0.0006(6) 0.0025(6)
    F2 0.0711(7) 0.0331(5) 0.0331(5) 0.0088(4) -0.0016(5) 0.0062(4)
    C3 0.0390(8) 0.0388(9) 0.0263(7) -0.0070(6) 0.0039(6) -0.0049(6)
    C4 0.0303(8) 0.0314(8) 0.0387(8) -0.0027(6) 0.0078(6) -0.0110(6)
    C5 0.0299(7) 0.0250(7) 0.0397(8) 0.0033(5) 0.0033(6) -0.0026(6)
    C6 0.0293(7) 0.0259(7) 0.0299(7) 0.0020(5) 0.0031(6) -0.0007(5)
    C7 0.0269(7) 0.0199(7) 0.0319(7) 0.0021(5) 0.0030(6) 0.0008(5)
    N21 0.0288(6) 0.0205(6) 0.0306(6) 0.0005(4) 0.0054(5) -0.0002(4)
    C22 0.0232(7) 0.0200(7) 0.0300(7) -0.0022(5) 0.0061(5) 0.0015(5)
    C23 0.0256(7) 0.0208(7) 0.0361(8) 0.0005(5) 0.0056(6) 0.0017(5)
    C24 0.0269(7) 0.0301(8) 0.0361(8) 0.0023(6) 0.0014(6) 0.0068(6)
    C25 0.0318(8) 0.0388(8) 0.0275(7) -0.0006(6) 0.0020(6) -0.0010(6)
    C26 0.0312(7) 0.0271(7) 0.0319(8) -0.0004(6) 0.0062(6) -0.0044(6)
    N1 0.0361(7) 0.0208(6) 0.0294(6) 0.0078(5) 0.0028(5) -0.0010(5)
    N2 0.0277(6) 0.0203(6) 0.0314(6) 0.0017(4) 0.0042(5) -0.0019(4)
_geom_special_details
;
All e.s.d.'s (except the e.s.d. in the dihedral angle between two l.s. planes)
are estimated using the full covariance matrix. The cell e.s.d.'s are taken
into account individually in the estimation of e.s.d.'s in distances, angles
and torsion angles; correlations between e.s.d.'s in cell parameters are only
used when they are defined by crystal symmetry. An approximate (isotropic)
treatment of cell e.s.d.'s is used for estimating e.s.d.'s involving l.s.
planes.
;
loop_
    _geom_bond_atom_site_label_1
    _geom_bond_atom_site_label_2
    _geom_bond_site_symmetry_2
    _geom_bond_distance
    _geom_bond_publ_flag
    C1 C2 . 1.385(2) ?
    C1 C6 . 1.400(2) ?
    C1 C7 . 1.4634(19) ?
    C2 F2 . 1.3586(17) ?
    C2 C3 . 1.377(2) ?
    C3 C4 . 1.386(2) ?
    C3 H3 . 0.9500 ?
    C4 C5 . 1.384(2) ?
    C4 H4 . 0.9500 ?
    C5 C6 . 1.383(2) ?
    C5 H5 . 0.9500 ?
    C6 H6 . 0.9500 ?
    C7 N2 . 1.2782(19) ?
    C7 H7 . 0.9500 ?
    N21 C26 . 1.3401(19) ?
    N21 C22 . 1.3416(18) ?
    C22 N1 . 1.3702(18) ?
    C22 C23 . 1.4032(19) ?
    C23 C24 . 1.369(2) ?
    C23 H23 . 0.9500 ?
    C24 C25 . 1.394(2) ?
    C24 H24 . 0.9500 ?
    C25 C26 . 1.375(2) ?
    C25 H25 . 0.9500 ?
    C26 H26 . 0.9500 ?
    N1 N2 . 1.3604(16) ?
    N1 H1 . 0.90(2) ?
loop_
    _geom_angle_atom_site_label_1
    _geom_angle_atom_site_label_2
    _geom_angle_atom_site_label_3
    _geom_angle_site_symmetry_1
    _geom_angle_site_symmetry_3
    _geom_angle
    _geom_angle_publ_flag
    C2 C1 C6 . . 116.45(13) ?
    C2 C1 C7 . . 120.53(13) ?
    C6 C1 C7 . . 123.02(13) ?
    F2 C2 C3 . . 118.12(13) ?
    F2 C2 C1 . . 118.28(13) ?
    C3 C2 C1 . . 123.60(14) ?
    C2 C3 C4 . . 118.77(14) ?
    C2 C3 H3 . . 120.6 ?
    C4 C3 H3 . . 120.6 ?
    C5 C4 C3 . . 119.47(14) ?
    C5 C4 H4 . . 120.3 ?
    C3 C4 H4 . . 120.3 ?
    C6 C5 C4 . . 120.72(14) ?
    C6 C5 H5 . . 119.6 ?
    C4 C5 H5 . . 119.6 ?
    C5 C6 C1 . . 120.99(14) ?
    C5 C6 H6 . . 119.5 ?
    C1 C6 H6 . . 119.5 ?
    N2 C7 C1 . . 120.82(12) ?
    N2 C7 H7 . . 119.6 ?
    C1 C7 H7 . . 119.6 ?
    C26 N21 C22 . . 116.93(12) ?
    N21 C22 N1 . . 115.04(12) ?
    N21 C22 C23 . . 122.98(13) ?
    N1 C22 C23 . . 121.97(12) ?
    C24 C23 C22 . . 118.04(13) ?
    C24 C23 H23 . . 121.0 ?
    C22 C23 H23 . . 121.0 ?
    C23 C24 C25 . . 120.14(13) ?
    C23 C24 H24 . . 119.9 ?
    C25 C24 H24 . . 119.9 ?
    C26 C25 C24 . . 117.33(14) ?
    C26 C25 H25 . . 121.3 ?
    C24 C25 H25 . . 121.3 ?
    N21 C26 C25 . . 124.57(13) ?
    N21 C26 H26 . . 117.7 ?
    C25 C26 H26 . . 117.7 ?
    N2 N1 C22 . . 119.82(12) ?
    N2 N1 H1 . . 118.8(12) ?
    C22 N1 H1 . . 121.3(12) ?
    C7 N2 N1 . . 115.99(12) ?
loop_
    _geom_torsion_atom_site_label_1
    _geom_torsion_atom_site_label_2
    _geom_torsion_atom_site_label_3
    _geom_torsion_atom_site_label_4
    _geom_torsion_site_symmetry_1
    _geom_torsion_site_symmetry_2
    _geom_torsion_site_symmetry_3
    _geom_torsion_site_symmetry_4
    _geom_torsion
    _geom_torsion_publ_flag
    C6 C1 C2 F2 . . . . 179.47(13) ?
    C7 C1 C2 F2 . . . . -1.1(2) ?
    C6 C1 C2 C3 . . . . -0.7(2) ?
    C7 C1 C2 C3 . . . . 178.66(14) ?
    F2 C2 C3 C4 . . . . -179.30(14) ?
    C1 C2 C3 C4 . . . . 0.9(2) ?
    C2 C3 C4 C5 . . . . -0.5(2) ?
    C3 C4 C5 C6 . . . . 0.0(2) ?
    C4 C5 C6 C1 . . . . 0.1(2) ?
    C2 C1 C6 C5 . . . . 0.2(2) ?
    C7 C1 C6 C5 . . . . -179.17(13) ?
    C2 C1 C7 N2 . . . . -170.37(13) ?
    C6 C1 C7 N2 . . . . 9.0(2) ?
    C26 N21 C22 N1 . . . . -179.75(12) ?
    C26 N21 C22 C23 . . . . 0.1(2) ?
    N21 C22 C23 C24 . . . . 0.1(2) ?
    N1 C22 C23 C24 . . . . 179.91(13) ?
    C22 C23 C24 C25 . . . . -0.3(2) ?
    C23 C24 C25 C26 . . . . 0.2(2) ?
    C22 N21 C26 C25 . . . . -0.1(2) ?
    C24 C25 C26 N21 . . . . 0.0(2) ?
    N21 C22 N1 N2 . . . . 176.23(12) ?
    C23 C22 N1 N2 . . . . -3.6(2) ?
    C1 C7 N2 N1 . . . . 179.42(12) ?
    C22 N1 N2 C7 . . . . -171.68(12) ?
loop_
    _geom_hbond_atom_site_label_D
    _geom_hbond_atom_site_label_H
    _geom_hbond_atom_site_label_A
    _geom_hbond_site_symmetry_A
    _geom_hbond_distance_DH
    _geom_hbond_distance_HA
    _geom_hbond_distance_DA
    _geom_hbond_angle_DHA
    _geom_hbond_publ_flag
    N1 H1 N21 3_566 0.90(2) 2.21(2) 3.1020(17) 174.1(19) y
_shelx_hkl_file
;
   0   0  -2 163407. 987.276   6
   0   0   2 47797.0 534.914   2
   0   0   3 0.36984 33.4359   2
   0   0  -3 38.0734 36.2767   6
   0   0  -4 1561.04 154.815   6
   0   0   4 34.5928 33.1911   2
   0   0  -5 7.80013 49.3424   6
   0   0  -6 16377.6 588.784   6
   0   0  -7 96.6014 71.0009   6
   0   0  -8 21772.8 802.049   6
   0   0  -9 60.7565 68.1863   6
   0   0 -10 217.687 90.6063  17
   0   0  11-0.86775 97.3053  27
   0   0 -11-19.0425 77.2457  17
   0   0 -12 1092.16 192.878  17
   0   0  12 859.348 178.162  27
   0   0  13 20.5300 71.6370  27
   0   1  -1 48344.3 314.184   1
   0  -1  -1 32173.8 373.871   2
   0  -1  -2 130261. 894.143   6
   0   1  -2 130565. 932.237   6
   0   1  -3 209.135 55.9837   6
   0   1   3 0.04962 31.6019   2
   0   1  -3 178.377 29.6778   1
   0  -1   3-0.98002 28.5497   2
   0   1   4 123720. 1028.19  10
   0   1  -4 123206. 1352.52   6
   0  -1  -4 123583. 1311.60   6
   0   1  -5 12693.2 484.819   6
   0   1   5 13646.4 368.161  10
   0  -1  -5 12356.3 461.955   6
   0   1  -6 18197.9 623.785   6
   0  -1  -6 18917.3 619.363   6
   0   1  -7 60133.2 1224.28   6
   0  -1  -7 64995.8 1260.38   6
   0   1  -8 3554.01 331.350   6
   0  -1  -8 3917.91 339.083   6
   0  -1  -9 1453.24 221.117   6
   0   1  -9 1794.94 243.569   6
   0   1 -10 359.044 127.239  17
   0  -1 -10 278.249 125.087  17
   0   1  11 18687.2 846.249  27
   0   1 -11 20256.3 872.402  17
   0  -1 -11 20263.3 871.563  17
   0   1  12 175.854 98.2038  27
   0  -1 -12 175.350 83.4157  17
   0   1 -12 305.677 113.068  17
   0  -1  12 188.171 73.7526  27
   0   1  13 814.662 140.760  27
   0  -1  13 880.915 140.934  27
   0  -2   0 52429.0 411.780   2
   0   2  -1 42429.6 455.983   8
   0  -2   1 40263.7 363.385   1
   0   2  -2 16.0878 23.3364   1
   0   2  -2 30.9710 26.0702   6
   0   2   2-0.09282 37.4419   2
   0   2  -2 44.3809 19.9224   3
   0  -2  -3 147385. 1220.94   6
   0   2   3 165085. 1172.19  10
   0   2  -3 113259. 816.449   1
   0   2  -3 159052. 837.139   3
   0   2  -3 144975. 1260.82   6
   0   2  -4 38720.1 458.041   3
   0   2   4 36476.2 618.507  10
   0  -2  -4 34320.8 676.437   6
   0   2  -4 37020.4 753.349   6
   0   2  -5 276295. 2271.43   6
   0   2   5 279597. 1809.45  10
   0  -2  -5 272973. 2126.15   6
   0   2  -6 109444. 1542.61   6
   0   2   6 108303. 1197.37  10
   0  -2  -6 105371. 1437.75   6
   0   2  -7 1914.79 226.379   6
   0  -2  -7 2125.45 231.958   6
   0  -2  -8 138.976 80.7539   6
   0   2  -8 201.767 88.7095   6
   0   2  -9 1872.81 247.573   6
   0  -2  -9 1883.73 244.539   6
   0   2  -9 1757.98 258.664  17
   0  -2 -10 1484.75 242.626  17
   0   2 -10 1508.28 243.950  17
   0   2  10 1185.60 221.154  27
   0  -2 -11 6230.97 484.795  17
   0   2 -11 5724.87 466.926  17
   0   2  11 6041.57 478.990  27
   0  -2 -12 9267.96 536.794  17
   0   2  12 9712.25 546.554  27
   0  -2  12 9508.29 551.098  27
   0  -2  13 170.780 79.9752  27
   0   2  13 151.856 75.5280  27
   0  -3   0 543.495 55.7170   2
   0  -3   1 103700. 719.013   1
   0   3  -1 95175.9 748.247   8
   0   3  -1 95989.9 683.341   3
   0   3  -1 87745.2 618.041   6
   0  -3  -1 112373. 931.076   2
   0  -3  -2 18993.7 339.322   6
   0   3  -2 19542.9 323.611   3
   0   3  -3 38633.8 484.777   3
   0  -3  -3 34085.9 566.734   6
   0   3  -3 35059.4 631.027   6
   0   3   3 37125.6 609.468  10
   0   3   3 33691.2 625.500   2
   0   3   4 3476.66 208.780  10
   0   3  -4 3757.50 162.530   3
   0   3  -4 3744.24 245.801   6
   0  -3  -5 52613.0 923.310   6
   0   3   5 55840.5 867.353  10
   0   3   6 69528.1 1021.27  10
   0  -3  -6 68341.7 1166.53   6
   0  -3  -7 20187.2 699.574   6
   0   3  -7 19749.1 717.751   6
   0  -3  -8 364.941 109.278   6
   0   3  -8 289.474 110.392   6
   0  -3  -9 498.920 142.189  17
   0  -3  -9 455.474 122.839   6
   0   3  -9 410.969 124.499  17
   0   3  -9 558.155 142.859   6
   0   3  10 2710.80 329.826  27
   0   3  10 2670.89 317.030  11
   0   3 -10 2865.00 340.725  17
   0  -3 -10 2885.25 338.889  17
   0  -3  11 936.798 171.875  19
   0  -3 -11 678.080 166.466  17
   0   3  11 539.464 154.600  27
   0   3 -11 623.469 160.211  17
   0  -3  12 35.5143 77.3108  27
   0   3  12 199.534 113.158  27
   0  -3 -12 78.2716 62.2074  17
   0   3  13 1171.52 162.009  27
   0  -3  13 1215.92 169.501  27
   0  -4   0 104051. 837.504   2
   0   4  -1 560491. 1922.48   3
   0   4  -1 552455. 1983.98   8
   0  -4  -2 111670. 1144.43   2
   0   4  -2 68573.0 707.726   6
   0  -4  -2 79227.4 658.976   6
   0   4  -2 87145.1 787.396   3
   0   4   2 98585.2 1083.43   2
   0  -4   2 84643.7 720.934   1
   0   4   3 3396.12 206.309  10
   0   4  -3 3503.24 167.175   3
   0  -4  -3 3207.14 171.607   6
   0   4  -3 2979.36 188.980   6
   0   4  -4 11745.4 439.452   6
   0   4   4 10788.5 390.147  10
   0   4  -4 11039.8 310.592   3
   0   4  -5 35303.8 833.496   6
   0  -4  -5 33631.1 736.389   6
   0   4   5 35122.9 741.285  10
   0  -4  -6 4665.32 305.260   6
   0   4  -6 4540.08 327.379   6
   0   4   6 4695.14 281.194  10
   0  -4  -7 4196.45 322.841   6
   0   4  -7 4057.41 328.937   6
   0  -4  -8 26917.6 864.709   6
   0   4  -8 28043.5 946.166   6
   0  -4  -9 5705.17 457.612  17
   0   4  -9 5681.86 466.085  17
   0   4   9 4880.84 432.298  27
   0   4  -9 5908.45 447.285   6
   0  -4  -9 5154.88 393.466   6
   0  -4 -10 28.0424 56.8382  17
   0   4 -10 89.7800 84.1233  17
   0   4  10 54.0243 70.6715  11
   0   4  10-57.3652 122.338  27
   0  -4 -11 373.282 122.882  17
   0   4  11 438.754 145.158  27
   0  -4  11 270.172 103.163  19
   0   4  12 4509.76 368.296  27
   0  -4  12 4574.78 326.533  19
   0  -4 -12 4445.04 365.441  17
   0  -4  13 1199.63 164.478  27
   0   4  13 1510.44 174.412  27
   0   5   0 114.260 25.5105   4
   0   5   0 123.011 30.7190   8
   0   5  -1 83716.3 825.047   8
   0   5  -1 85755.1 859.762   3
   0  -5   1 86776.9 833.831   1
   0  -5   1 81997.1 752.508   2
   0   5  -2 4851.44 201.111   6
   0  -5   2 4829.55 189.937   1
   0   5  -2 4851.47 209.245   3
   0  -5   2 1100.52 83.0207   2
   0  -5  -2 8918.32 360.434   2
   0  -5  -2 5082.59 163.837   6
   0   5  -3 31961.2 640.586   6
   0  -5  -3 30668.2 513.714   6
   0   5   3 31715.6 704.818   2
   0   5  -3 32309.2 560.959   3
   0   5   3 32594.4 674.645  10
   0   5  -4 5229.83 299.542   6
   0   5   4 5166.28 288.144  10
   0  -5  -4 4658.24 241.407   6
   0   5   5 9421.02 401.445  10
   0  -5  -5 8909.41 377.525   6
   0   5  -5 9917.88 443.482   6
   0   5   6 31.7277 49.2197  10
   0   5  -6 1.97670 41.4621   6
   0  -5  -6-18.4448 42.7543   6
   0   5  -7 5385.02 388.190   6
   0  -5  -7 5945.72 377.193   6
   0   5  -8 16489.2 730.318   6
   0  -5  -8 17932.0 700.612   6
   0  -5  -9-2.00614 49.9124  17
   0   5   9 124.550 100.995  11
   0   5   9-73.2272 110.145  27
   0   5  -9 179.998 107.723  17
   0   5  10 6141.72 499.055  27
   0  -5 -10 6405.77 494.898  17
   0   5 -10 6543.50 516.338  17
   0  -5  11 155.743 85.8821  19
   0   5  11 135.603 93.6119  27
   0  -5 -11 125.121 90.8332  17
   0  -5  12 1734.45 208.356  19
   0  -5 -12 1803.38 229.528  17
   0   5  12 1394.75 206.578  27
   0  -5  13 1710.86 193.061  27
   0   5  13 2257.04 207.558  27
   0  -6   0 417992. 2135.13   2
   0   6   0 405390. 1348.31   4
   0   6   1 125746. 659.271   4
   0  -6   1 126733. 1137.60   1
   0   6  -1 121803. 1148.97   3
   0   6  -1 118487. 1050.76   8
   0  -6   1 128214. 1090.71   2
   0   6  -1 116456. 760.207   6
   0  -6   2 85035.2 867.135   1
   0  -6  -2 86764.7 640.129   6
   0  -6  -2 101133. 1260.54   2
   0   6   2 94536.6 1010.20   9
   0   6  -2 82161.4 957.893   3
   0   6   2 91741.3 1171.76   2
   0   6  -2 83695.7 878.040   6
   0   6   3 159637. 1542.01  10
   0   6  -3 168574. 1424.50   3
   0   6   3 172419. 1575.37   9
   0   6  -3 169640. 1521.69   6
   0  -6  -3 161587. 1177.56   6
   0   6   4 835.042 128.487  10
   0  -6  -4 840.229 103.181   6
   0   6  -4 793.422 123.681   6
   0  -6  -5 1312.66 148.516   6
   0   6  -5 1455.17 174.279   6
   0   6   6 449.566 98.9903  10
   0  -6  -6 512.301 109.049   6
   0   6  -6 548.792 120.272   6
   0   6  -7 9936.38 536.769   6
   0   6   7 9138.47 446.777  10
   0  -6  -8 23744.3 797.821   6
   0   6  -8 23598.9 879.320   6
   0   6  -9 899.741 168.444  20
   0  -6  -9 937.884 196.250  17
   0   6   9 990.326 199.288  11
   0   6  -9 916.696 195.465  17
   0   6   9 718.711 179.412  27
   0  -6 -10 46460.8 1323.06  17
   0   6  10 44596.3 1313.51  27
   0   6 -10 45279.6 1234.32  12
   0   6 -11 22414.3 812.963  12
   0  -6 -11 21565.4 864.351  17
   0  -6  11 20473.5 801.148  19
   0   6  11 20630.4 846.238  27
   0  -6 -12 934.786 163.883  17
   0  -6  12 979.811 157.141  19
   0   6  12 976.697 165.700  27
   0  -6  13 85.6557 55.0085  27
   0   6  13 25.1990 44.0775  27
   0   7   0 95.4252 38.5062   8
   0   7   0 60.4272 28.6422   4
   0   7   1 22753.4 307.559   4
   0  -7   1 21975.5 503.512   1
   0   7   1 23326.8 501.564   9
   0  -7   1 25563.0 534.987   2
   0   7  -1 22248.9 487.896   8
   0   7   1 21326.3 535.265  10
   0   7  -1 21029.7 308.454   6
   0  -7  -1 25839.1 620.389   2
   0   7   2 4273.50 231.700   9
   0   7   2 4988.40 279.774  10
   0   7  -2 4031.08 196.081   6
   0   7  -2 3500.91 213.255   9
   0   7  -2 3397.12 215.826   3
   0  -7   2 3504.02 196.795   1
   0  -7  -2 4416.03 281.916   2
   0  -7  -2 4173.10 134.623   7
   0   7   2 3338.15 170.489  11
   0   7   3 742.663 111.530   9
   0   7  -3 726.415 108.010   6
   0  -7  -3 653.371 74.8170   6
   0   7   3 675.533 98.9645  11
   0   7  -3 755.049 107.126   3
   0   7   3 718.594 115.289  10
   0  -7  -4 19901.8 483.759   6
   0   7  -4 20669.3 608.582   6
   0   7   4 19623.4 619.827  10
   0  -7  -5 13472.4 458.800   6
   0   7  -5 13576.0 536.602   6
   0   7   5 12825.4 519.963  10
   0   7  -6 57.6150 58.4555   6
   0   7   6 37.6434 53.6118  10
   0   7   7 277.981 94.7269  10
   0   7  -7 361.512 107.337   6
   0   7  -8 7949.88 514.690   6
   0   7   8 7099.31 509.448  11
   0   7  -9 115844. 1972.65  12
   0  -7  -9 116171. 2072.66  17
   0   7   9 114763. 2098.59  27
   0   7  -9 120217. 1908.38  20
   0   7  10 1226.53 234.474  27
   0   7 -10 1604.87 216.563  20
   0   7 -10 1339.86 219.724  12
   0  -7 -10 1277.35 224.868  17
   0   7  11 363.055 118.637  27
   0  -7 -11 780.755 173.909  17
   0   7 -11 503.606 125.017  12
   0  -7  11 441.549 128.228  19
   0   7  12 1519.10 210.259  27
   0  -7 -12 1214.61 176.724  17
   0  -7  12 1260.35 176.545  19
   0  -7  13 341.104 95.5488  27
   0  -7  13 376.329 73.8675  19
   0   7  13 589.956 99.2751  27
   0   8   0 250895. 1709.67  10
   0   8   0 273517. 1503.60   8
   0   8   0 256297. 1771.43   9
   0  -8   0 264193. 1997.39   1
   0   8   0 272262. 1294.56   4
   0   8   1 7514.85 309.420   9
   0   8   1 7660.51 195.411   4
   0  -8   1 7386.76 315.400   1
   0   8   1 7140.27 347.782  10
   0   8  -1 7149.20 297.042   9
   0   8   2 147279. 1177.01  11
   0   8  -2 146273. 1454.87   9
   0   8   2 162319. 1501.78   9
   0  -8   2 121260. 1197.89   2
   0   8  -2 157487. 1195.32   6
   0  -8   2 144187. 1335.49   1
   0  -8  -2 176749. 1804.61   2
   0   8   2 152246. 1592.99  10
   0   8   3 113777. 1227.93  11
   0   8   3 114177. 1391.59   9
   0   8   3 112190. 1469.00  10
   0   8  -3 111500. 1385.89   9
   0   8   4 22027.5 632.677  11
   0   8  -4 21452.6 626.664   6
   0   8   4 21495.3 679.976  10
   0   8   5 2728.32 256.769  10
   0   8  -5 2877.38 250.192   6
   0   8   5 2778.85 260.184  11
   0   8   6 21838.3 789.032  11
   0   8  -6 22728.6 775.100   6
   0   8  -7 25381.5 890.665   6
   0   8   7 23890.5 885.980  11
   0   8   8 61176.1 1484.78  11
   0   8  -8 64127.1 1469.03   6
   0   8  -9 7218.96 480.378  20
   0   8   9 6364.73 502.012  27
   0   8   9 6632.59 496.414  11
   0   8  -9 6207.46 465.440  12
   0   8  10 371.570 128.652  27
   0  -8 -10 640.098 161.337  17
   0   8 -10 444.194 122.155  20
   0   8 -10 592.021 149.173  12
   0   8 -11 8772.99 503.377  12
   0  -8 -11 8947.86 536.078  17
   0   8  11 8643.60 533.655  27
   0  -8  12 3885.95 299.429  19
   0   8  12 3459.18 292.745  27
   0  -8 -12 3596.13 290.420  17
   0   8  13 1480.87 139.791  27
   0  -8  13 1586.50 145.218  19
   0  -8  13 1238.39 152.798  27
   0   9   0 73.6861 41.0424   9
   0   9   0 75.4108 40.2471  10
   0  -9   0 194.118 74.3303   2
   0   9   0 188.796 47.0043   8
   0  -9  -1 4598.51 306.840   2
   0   9  -1 3294.57 218.639   9
   0   9   1 3213.42 227.028  10
   0   9   1 3679.44 234.093   9
   0  -9   1 4078.02 253.038   2
   0  -9   2 16073.8 472.374   2
   0   9   2 15784.7 399.805  11
   0   9   2 15871.3 502.767   9
   0   9  -2 15586.7 501.774   9
   0   9   2 14958.7 521.334  10
   0   9   3 254680. 2193.68   9
   0   9  -3 249260. 2192.63   9
   0   9   3 249037. 2356.57  10
   0   9   3 248600. 1861.76  11
   0   9   4 77987.7 1201.21  11
   0   9  -4 80535.2 1352.08   9
   0   9   4 80984.0 1381.72  10
   0   9   5 17339.9 637.352  11
   0   9   5 17465.2 658.701  10
   0   9  -5 19272.5 654.131   6
   0   9   6 249.606 101.085  11
   0   9   6 126.741 69.6310  10
   0   9  -6 225.112 89.8760   6
   0   9   7 12261.6 637.918  11
   0   9   7 10816.4 546.662  10
   0   9   8 3718.65 368.525  11
   0   9  -8 4694.62 401.846   6
   0   9   8 3683.38 371.606  27
   0   9  -8 4209.35 367.207  20
   0   9  -9 19615.7 832.802  12
   0   9  -9 18822.5 779.587  20
   0   9   9 18219.7 838.614  27
   0   9   9 18790.8 833.892  11
   0   9 -10 6329.05 435.076  20
   0  -9 -10 6085.17 468.280  17
   0   9 -10 6126.59 456.066  12
   0   9  10 5776.22 464.845  27
   0   9  11-17.2773 76.1259  27
   0   9 -11 61.1314 66.2366  12
   0  -9 -11 60.7907 72.1781  17
   0   9 -11 92.2748 59.5151  20
   0  -9  12 1608.66 190.290  19
   0   9  12 1538.29 191.070  27
   0  -9 -12 1648.91 188.858  17
   0  -9  13 39.9885 46.3673  27
   0  -9  13 41.8279 43.8040  19
   0  10   0 97061.0 1261.47   9
   0  10   0 94357.6 1159.75  10
   0  10  -1 8104.63 370.556   9
   0  10   1 9046.37 386.818   9
   0  10   1 8698.78 393.303  10
   0  10   2 470.442 76.5376  11
   0  10   2 681.279 126.447  10
   0  10   2 456.490 98.6608   9
   0  10  -2 471.301 103.088   9
   0  10   3 78488.1 1264.79   9
   0  10  -3 75892.0 1262.75   9
   0  10   3 78133.5 1339.91  10
   0  10   3 78233.7 1069.16  11
   0  10   4 27851.6 732.839  11
   0  10  -4 28868.3 850.879   9
   0  10   4 28557.3 850.322  10
   0  10   4 29207.3 842.025   9
   0  10   5 4835.69 363.260  10
   0  10  -5 5222.82 392.302   9
   0  10   5 5096.51 349.918  11
   0  10   6 40.0750 54.2726  10
   0  10   6 52.6979 47.6580  11
   0  10  -6 57.9036 87.1272   9
   0  10  -7 158.201 97.2158   9
   0  10   7 75.9551 73.2354  10
   0  10   7 71.8921 78.5900  11
   0  10   8 119404. 2092.10  27
   0  10   8 118537. 2090.27  11
   0  10  -8 125497. 2019.29  20
   0  10  -8 124159. 2272.95   9
   0  10  -8 116878. 2009.42  12
   0  10  -9 38789.3 1175.03  12
   0  10   9 36609.1 1159.58  11
   0  10   9 37204.2 1188.89  27
   0  10  -9 38928.6 1274.53   9
   0  10  -9 38049.3 1112.60  20
   0  10 -10 197.904 87.4181  12
   0  10  10 289.788 123.549  27
   0 -10 -10 486.986 144.327  17
   0  10 -10 199.944 88.3240  20
   0  10 -11 272.203 89.5552  20
   0 -10 -11 467.810 120.984  17
   0 -10  11 469.057 137.985  19
   0  10  11 494.417 139.111  27
   0  10 -11 454.621 119.351  12
   0  10  12 51.6439 65.6765  27
   0 -10  12 55.8404 58.3079  19
   0 -10  13 2550.87 190.603  27
   0  11   0 84.6616 52.3767  10
   0  11   0 85.7027 54.0822   9
   0  11  -1 16643.5 569.648   9
   0  11   1 16774.7 584.708  10
   0  11   1 17278.2 570.768   9
   0  11   2 46899.4 1019.75  10
   0  11  -2 46505.4 974.196   9
   0  11   2 48102.9 965.412   9
   0  11  -3 2897.31 260.864   9
   0  11   3 2551.93 257.751  10
   0  11   3 2803.47 254.396   9
   0  11   3 3115.79 219.784  11
   0  11   4 17174.6 667.881   9
   0  11   4 17602.5 702.244  10
   0  11  -4 18286.2 699.185   9
   0  11   4 18275.1 598.306  11
   0  11   5 3299.49 311.064  10
   0  11   5 3714.79 306.029  11
   0  11  -5 3094.00 314.641   9
   0  11   6 366.840 115.336  10
   0  11  -6 293.632 111.648   9
   0  11   6 244.049 85.5824  11
   0  11  -7 74946.4 1711.57   9
   0  11   7 76210.0 1599.01  11
   0  11  -8 108298. 1894.66  20
   0  11  -8 109046. 2144.17   9
   0  11   8 104145. 1930.66  11
   0  11   8 103955. 1954.11  27
   0  11  -8 105156. 1943.18  12
   0  11  -9 9708.83 565.703  20
   0  11  -9 9595.60 591.451  12
   0  11   9 9294.22 588.790  27
   0  11  10 19314.1 816.945  27
   0 -11 -10 21712.7 847.463  17
   0  11 -10 20741.1 782.221  20
   0  11 -10 20067.0 807.018  12
   0  11  11 2416.12 262.760  27
   0 -11  11 2287.71 261.273  19
   0  11 -11 2603.02 246.579  20
   0  11 -12 1335.59 139.948  20
   0  11  12 1124.47 141.458  27
   0 -11  12 1345.97 167.860  19
   0  12   0 3757.90 283.649   9
   0  12   0 3522.39 240.949  10
   0  12   1 18109.4 609.090  10
   0  12  -1 17636.5 628.619   9
   0  12   1 17695.9 610.672   9
   0  12   2 25475.7 779.883  10
   0  12   2 24855.0 738.398   9
   0  12  -2 24090.4 744.898   9
   0  12   3 142811. 1957.03  10
   0  12  -3 147969. 1933.68   9
   0  12   3 146778. 1890.11   9
   0  12   4 13279.7 521.517  11
   0  12  -4 12804.7 604.140   9
   0  12   4 12366.4 600.908  10
   0  12   4 11553.6 567.099   9
   0  12   5 24693.6 882.569  10
   0  12  -5 25614.7 920.368   9
   0  12   5 26895.6 816.238  11
   0  12  -6 9895.53 609.196   9
   0  12   6 9943.33 542.711  11
   0  12   6 9265.75 549.355  10
   0  12  -7 2336.56 285.346  12
   0  12   7 2515.06 292.667  11
   0  12  -7 2275.02 274.114  20
   0  12  -7 2794.94 345.634   9
   0  12   8 59069.6 1443.29  11
   0  12  -8 60680.8 1619.51   9
   0  12   8 59619.2 1491.22  27
   0  12  -8 61418.0 1435.78  20
   0  12  -8 57712.0 1456.97  12
   0  12   9 7692.21 537.251  27
   0  12  -9 7145.01 487.128  20
   0  12  -9 7384.80 517.354  12
   0  12  10 7712.66 505.654  27
   0  12 -10 7581.10 472.783  20
   0  12 -11 3554.17 281.628  20
   0  12  11 3875.57 315.346  27
   0 -12  11 3783.49 325.059  19
   0 -12  12 134.183 51.3402  19
   0  12 -12 174.379 52.5975  20
   0  12  12 168.357 56.6550  14
   0  13   0-60.1503 69.4336   9
   0  13   0 17.9809 46.4703  10
   0  13   1 32899.4 850.859  10
   0  13   1 32209.3 868.339   9
   0  13  -1 32599.0 902.998   9
   0  13  -2 109538. 1684.97   9
   0  13   2 109624. 1624.20   9
   0  13   3 42574.3 1063.92   9
   0  13   3 44643.7 1128.18  10
   0  13  -3 45338.8 1132.29   9
   0  13   4 4073.12 352.362   9
   0  13  -4 4833.12 388.115   9
   0  13   4 4836.12 389.487  10
   0  13   5 115.988 81.2743  10
   0  13  -5 174.943 96.9198   9
   0  13  -6 147.339 83.9858   9
   0  13   6 61.4595 77.5756  10
   0  13   7 1679.20 240.750  11
   0  13  -7 1502.19 251.405   9
   0  13  -7 1608.68 244.349  12
   0  13   7 1845.20 249.077  13
   0  13  -7 1720.72 242.274  20
   0  13   7 1243.36 198.957  27
   0  13  -8 976.482 197.138  12
   0  13  -8 1012.92 195.979  20
   0  13   8 849.621 183.084  27
   0  13  -8 1393.56 245.897   9
   0  13   9 700.545 174.380  27
   0  13  -9 734.539 158.010  20
   0  13  10 5276.20 406.449  27
   0  13 -10 6243.90 422.245  20
   0 -13  11 728.735 149.653  19
   0  13  11 704.465 123.955  27
   0  13 -11 887.764 142.352  20
   0  13  12 1077.04 120.124  14
   0  13 -12 1470.27 136.338  20
   0 -13  12 1256.85 145.198  19
   0  14   0 61449.5 1279.46   9
   0  14   1 8852.18 454.340  10
   0  14  -1 7964.18 477.066   9
   0  14   1 8047.47 459.291   9
   0  14  -2 1890.80 238.337   9
   0  14   2 1834.00 222.865   9
   0  14   2 2012.73 238.346  10
   0  14  -3 1018.81 183.088   9
   0  14   3 834.604 168.807   9
   0  14   3 771.889 163.452  10
   0  14  -4 16358.5 743.535   9
   0  14   4 15225.7 700.325   9
   0  14   4 15587.0 715.491  10
   0  14  -5 9260.88 590.050   9
   0  14   5 9224.79 564.540  10
   0  14  -6 9310.02 615.100   9
   0  14  -6 9492.82 544.875  20
   0  14   6 9518.62 578.588  10
   0  14  -7 39807.7 1301.99   9
   0  14  -7 37668.9 1131.64  20
   0  14   7 39861.2 1199.98  27
   0  14   8 56551.2 1438.60  27
   0  14  -8 58192.6 1408.97  20
   0  14   9 8396.53 534.269  27
   0  14  -9 7876.85 502.060  20
   0  14 -10 1496.51 205.385  20
   0  14  10 1447.98 202.501  27
   0  14  11-5.73450 51.6790  27
   0 -14  11-1.76308 58.7889  19
   0  14 -11 72.1019 57.8155  20
   0 -14  12 6509.37 296.772  19
   0  15   0-14.6119 76.3808   9
   0  15   1 45027.7 1139.99   9
   0  15  -1 45557.3 1184.93   9
   0  15   2 9573.68 527.720  10
   0  15   2 8151.38 489.684   9
   0  15  -2 8237.45 519.275   9
   0  15   3 850.819 173.919  10
   0  15  -3 646.334 150.601   9
   0  15   3 785.995 156.053   9
   0  15   4 439.808 133.267  10
   0  15   4 692.939 173.359   9
   0  15  -4 475.642 142.508   9
   0  15  -5 7705.79 552.848   9
   0  15   5 7640.14 530.184  10
   0  15  -6 21964.2 960.095   9
   0  15  -6 20852.3 820.588  20
   0  15   6 20588.5 844.853  27
   0  15   6 19256.0 731.160  13
   0  15   7-76.3064 110.121  27
   0  15  -7-55.4216 111.153   9
   0  15  -7 41.9608 68.4651  20
   0  15   8 33743.1 1097.48  27
   0  15  -8 33272.4 1057.47  20
   0  15  -9 13384.6 641.685  20
   0  15   9 12794.4 642.317  27
   0  15  10 6101.56 395.873  27
   0  15 -10 6109.25 394.425  20
   0 -15  11 3673.19 271.823  19
   0  15 -11 3766.95 263.676  20
   0  15  11 3480.08 271.459  14
   0  16   0 10713.7 586.957   9
   0  16   1 8308.13 509.772   9
   0  16  -1 8544.46 533.698   9
   0  16  -2 38547.1 1164.13   9
   0  16   2 40703.4 1097.81  10
   0  16   3 17908.3 785.440  10
   0  16  -3 17732.7 816.894   9
   0  16   3 16164.9 742.019   9
   0  16  -4 67.9699 85.8767   9
   0  16   4 314.663 120.041  10
   0  16   4 421.375 142.035   9
   0  16   5 6086.91 460.839  15
   0  16  -5 5749.45 433.484  22
   0  16  -5 5361.95 471.910   9
   0  16  -5 5964.48 458.022  21
   0  16  -5 5257.84 397.571  20
   0  16   5 5259.30 427.310  27
   0  16   5 5174.32 390.069  13
   0  16   5 5403.39 454.545  10
   0  16  -6 138.338 75.3494  21
   0  16  -6 85.0610 77.5102  20
   0  16   6 0.17250 115.597  13
   0  16   6 30.3290 93.7152  27
   0  16   6 122.939 81.1065  15
   0  16  -6 52.1679 82.7793   9
   0  16  -7 6311.75 465.383  20
   0  16   7 6525.42 485.261  27
   0  16   7 7120.08 469.947  13
   0  16  -8-10.5491 72.1527  20
   0  16   8 80.0868 95.4492  27
   0  16   9 4043.37 350.676  27
   0  16  -9 3952.00 344.921  20
   0  16  10 941.423 150.348  27
   0  16 -10 915.645 154.690  20
   0 -16  10 1052.70 168.851  19
   0 -16  11 11275.4 434.858  19
   0  16 -11 11183.6 424.862  20
   0  16  11 11285.8 447.817  14
   0  17   0 55.4714 88.1698   9
   0  17  -1 28049.7 1010.24   9
   0  17   1 27386.0 962.505   9
   0  17  -2 14322.1 739.407   9
   0  17   2 15052.0 681.491  10
   0  17   2 12828.6 668.729   9
   0  17  -3 1539.95 257.436   9
   0  17   3 1388.79 231.045   9
   0  17   3 1308.01 215.861  10
   0  17   4 14542.7 746.683  10
   0  17  -4 15024.8 711.797  22
   0  17   4 13455.8 673.450  27
   0  17   4 15441.0 745.125  15
   0  17  -4 15211.7 803.641   9
   0  17  -4 14915.0 738.854  21
   0  17   4 13420.2 720.790   9
   0  17   4 13149.2 633.224  13
   0  17  -5 87.9952 78.5441  22
   0  17   5-146.219 94.9450  15
   0  17  -5 142.944 87.5189   9
   0  17   5-23.0945 99.3386  27
   0  17  -5-55.4219 57.4186  20
   0  17  -5-14.6288 66.3511  21
   0  17   5 92.5358 94.1076  13
   0  17   6 47.3059 59.9193  27
   0  17   6 167.326 133.370  13
   0  17  -6 11.3616 54.5726  20
   0  17  -6 113.041 68.6518  21
   0  17  -6 45.8904 89.0906   9
   0  17  -7 465.066 136.948  20
   0  17   7 450.724 147.111  27
   0  17  -8 35.0149 57.2494  20
   0  17   8-31.0883 77.0749  27
   0  17   9-116.705 76.7518  27
   0  17  -9 39.0906 64.1811  20
   0 -17  10-13.6412 52.9524  19
   0  17 -10 48.6888 59.1495  20
   0  17  10 33.4385 69.4389  14
   0  17  11 1392.64 146.238  14
   0 -17  11 1242.36 131.197  19
   0  17 -11 1475.23 144.738  20
   0  18   0 77847.2 1707.07   9
   0  18  -1 30379.8 1094.60   9
   0  18   1 30624.9 1046.10   9
   0  18   2 8983.81 577.404   9
   0  18  -2 9095.51 607.791   9
   0  18  -3 68.0013 87.3464  22
   0  18  -3-160.935 93.4761  24
   0  18   3-11.5866 73.0083  14
   0  18  -3 108.709 94.0700   9
   0  18   3-55.9374 83.8275   9
   0  18   3-69.8328 104.560  15
   0  18   3-87.2962 108.678  13
   0  18  -3 164.032 89.2777  21
   0  18   4 1233.26 229.388  15
   0  18  -4 1215.61 239.189   9
   0  18   4 1353.49 218.109  27
   0  18   4 949.819 173.532  13
   0  18  -4 1336.08 219.004  22
   0  18  -4 1254.43 223.188  21
   0  18  -5 352.159 123.971   9
   0  18   5 128.461 100.974  15
   0  18  -5 163.438 86.3182  21
   0  18   5 365.249 146.630  13
   0  18  -5 129.576 84.0458  20
   0  18   5 256.723 124.648  27
   0  18   6 1647.51 241.700  13
   0  18   6 1795.64 272.749  15
   0  18   6 1688.89 253.913  27
   0  18  -6 1410.14 216.224  20
   0  18  -6 2122.08 284.206  21
   0  18  -7 16251.9 718.895  20
   0  18   7 16939.6 760.723  27
   0  18   8 3486.57 325.691  27
   0  18  -8 3479.54 325.379  20
   0  18   9 1060.12 195.949  14
   0  18  -9 979.920 161.610  20
   0 -18  10 405.195 90.3375  19
   0  18 -10 466.902 101.071  20
   0  18  10 528.804 119.461  14
   0  19   0 49.0353 97.1490  24
   0  19   0 43.8434 68.4004   9
   0  19   0 20.8364 63.5932  21
   0  19   0-216.166 97.6815  22
   0  19   0-10.8430 94.8206  15
   0  19  -1 22442.8 907.123  21
   0  19  -1 23157.7 899.987  22
   0  19  -1 24074.7 987.191  24
   0  19   1 23203.7 872.321  21
   0  19  -1 19684.5 847.781  15
   0  19   1 24826.7 972.992  24
   0  19   1 22598.0 917.153  15
   0  19   1 21575.1 913.166   9
   0  19  -1 21624.0 946.286   9
   0  19   2 2159.32 275.207  13
   0  19  -2 2304.11 321.053   9
   0  19   2 2284.94 304.408   9
   0  19  -2 2553.00 308.751  22
   0  19   2 2597.16 317.532  15
   0  19  -2 2362.37 299.883  21
   0  19   2 2228.79 265.722  14
   0  19  -2 2531.91 314.153  24
   0  19   3 40.5085 63.4511   9
   0  19  -3-0.21456 67.2772  22
   0  19   3 31.1696 109.904  13
   0  19  -3-10.2879 74.8892  24
   0  19  -3 91.3656 76.4331  21
   0  19   3 33.8800 69.0568  14
   0  19   3 81.2499 128.579  15
   0  19  -3 223.287 132.373   9
   0  19  -4 5003.10 432.628  22
   0  19  -4 5594.60 511.310   9
   0  19  -4 5539.81 476.077  21
   0  19   4 5723.02 483.694  15
   0  19   4 4968.33 433.455  14
   0  19   4 4720.95 392.983  13
   0  19  -5 1597.60 257.717  21
   0  19  -5 1449.90 212.510  20
   0  19   5 1726.02 268.838  15
   0  19   5 1946.89 267.735  13
   0  19   5 1291.29 234.434  14
   0  19   5 1645.62 236.928  27
   0  19  -6 20720.2 866.428  21
   0  19   6 20939.3 877.713  15
   0  19   6 18546.1 812.681  27
   0  19   6 18131.8 850.979  14
   0  19   6 17227.2 717.229  13
   0  19  -6 16862.5 730.057  20
   0  19  -7 52.6304 70.7718  20
   0  19   7-18.8699 78.0123  14
   0  19   7-27.7248 72.6929  27
   0  19   8 5360.11 386.102  27
   0  19   8 4888.27 411.379  14
   0  19  -8 4625.27 356.971  20
   0  19   9 3547.13 310.761  14
   0 -19   9 3541.53 267.097  19
   0  19  -9 3634.30 287.988  20
   0 -19  10 259.379 61.3907  19
   0  19  10 294.072 80.0402  14
   0  19 -10 302.106 75.8689  20
   0  20   0 32956.0 1124.73  15
   0  20   0 32887.2 1162.87   9
   0  20   0 32717.7 1097.90  21
   0  20   0 36236.9 1214.19  24
   0  20   0 34960.4 1099.60  22
   0  20  -1 9270.65 597.075  21
   0  20   1 10363.8 645.087  15
   0  20  -1 10311.3 616.203  22
   0  20  -1 9863.99 646.966  24
   0  20  -1 9288.99 636.676   9
   0  20   1 10122.6 595.040  21
   0  20   1 10291.1 651.270  24
   0  20   1 9770.89 625.158   9
   0  20  -2 7003.22 541.368  24
   0  20   2 6285.78 508.636  15
   0  20   2 6139.08 473.058  13
   0  20   2 6191.97 506.166   9
   0  20  -2 5475.59 493.690   9
   0  20  -2 5895.35 485.750  21
   0  20  -2 5826.83 475.783  22
   0  20  -3 55.6149 83.1726  22
   0  20  -3 59.1381 62.9343  21
   0  20   3 89.0550 81.8233  14
   0  20   3 38.3905 99.8887  15
   0  20  -3 56.3099 72.4928  24
   0  20   3-80.6730 103.702   9
   0  20   3-100.799 140.610  13
   0  20  -3 78.7437 75.8460   9
   0  20   4 2878.32 355.803  15
   0  20  -4 2370.47 297.333  22
   0  20  -4 2902.10 350.182  21
   0  20   4 2539.84 317.432  14
   0  20   4 2244.39 274.274  13
   0  20   5 18422.0 851.768  15
   0  20  -5 18316.9 845.510  21
   0  20  -5 15996.1 682.650  20
   0  20   5 15480.3 704.491  13
   0  20   5 15336.9 772.050  14
   0  20   6 9480.73 583.942  15
   0  20  -6 10056.8 596.924  21
   0  20   6 7994.01 554.967  14
   0  20  -6 7625.96 476.156  20
   0  20   6 8880.88 519.423  13
   0  20   7-31.0781 84.6957  14
   0  20  -7 108.138 83.6675  20
   0  20   8 1810.02 235.380  14
   0  20  -8 1627.26 201.739  20
   0  20  -9 1570.91 179.298  20
   0  20   9 1595.74 197.283  14
   0  21   0 258.873 155.521  15
   0  21   0-35.0498 109.583   9
   0  21   0 119.914 86.0589  21
   0  21   0 94.4014 98.4320  22
   0  21   0-51.3928 80.0485  24
   0  21   1 62257.8 1472.39  21
   0  21   1 62683.8 1595.08  15
   0  21  -1 65486.2 1667.47  24
   0  21  -1 58314.5 1570.76   9
   0  21   1 56056.6 1512.03   9
   0  21  -1 58171.8 1517.33  21
   0  21  -1 61191.5 1500.83  22
   0  21   1 64426.4 1570.51  13
   0  21   2 56221.3 1521.26  15
   0  21  -2 55052.0 1527.65  24
   0  21  -2 51192.0 1391.59  22
   0  21  -2 50957.2 1439.17  21
   0  21   2 54356.9 1432.82  13
   0  21  -3 5654.52 484.593  24
   0  21  -3 4987.22 436.555  22
   0  21   3 5077.84 474.184  15
   0  21  -3 4784.95 449.066  21
   0  21   3 4491.37 399.956  13
   0  21   3 5518.16 439.589  14
   0  21  -4 5340.91 467.584  21
   0  21   4 5173.96 423.868  13
   0  21   4 6154.01 504.865  15
   0  21   4 5375.32 440.524  14
   0  21   5 6095.78 453.060  13
   0  21   5 5169.62 451.945  15
   0  21  -5 5262.92 449.997  21
   0  21   5 5044.85 433.678  14
   0  21   6 3233.32 330.797  15
   0  21  -6 3420.25 338.842  21
   0  21   6 3440.55 356.278  14
   0  21  -6 3072.24 288.503  20
   0  21  -7 54.5151 53.0586  20
   0  21  -7 61.6229 65.1859  21
   0  21   7-14.7880 73.3538  14
   0  21   8 31.6049 62.9948  14
   0  21  -8 99.1360 64.9911  20
   0  21  -9 927.135 124.469  20
   0  21   9 911.312 134.071  14
   0  22   0 196269. 2893.61  24
   0  22   0 193699. 2733.20  13
   0  22   0 190105. 2565.07  22
   0  22  -1 54814.9 1532.37  24
   0  22   1 53437.9 1444.27  13
   0  22   1 55090.4 1384.46  21
   0  22  -1 52295.4 1378.70  22
   0  22   1 56140.5 1518.05  15
   0  22  -2 966.342 217.379  24
   0  22  -2 733.053 173.359  22
   0  22  -2 790.061 191.300  21
   0  22   2 911.481 237.468  15
   0  22   2 559.222 159.788  13
   0  22   3 34178.5 1186.43  15
   0  22   3 29403.9 1016.83  13
   0  22  -3 34813.0 1174.74  24
   0  22  -3 30912.5 1129.58  21
   0  22  -3 31535.6 1070.09  22
   0  22   3 30698.8 1012.55  14
   0  22   4 877.992 198.573  15
   0  22   4 675.778 163.908  14
   0  22   4 1227.22 227.773  13
   0  22  -4 768.338 184.589  21
   0  22   5 1242.08 226.541  15
   0  22  -5 1522.26 246.650  21
   0  22   5 1223.29 214.911  14
   0  22   6 2106.36 270.169  14
   0  22  -6 2050.87 219.842  20
   0  22  -6 2621.89 282.886  21
   0  22   6 2120.82 256.535  15
   0  22   7 679.988 149.577  14
   0  22  -7 724.605 130.560  20
   0  22  -7 723.461 125.174  21
   0  22   8 177.005 66.2729  14
   0  22  -8 180.045 64.2450  20
   0  23   0-167.475 168.570  13
   0  23   0-29.5443 64.0034  21
   0  23   0-89.5299 86.2955  22
   0  23  -1 1266.08 222.722  22
   0  23  -1 1243.87 242.198  24
   0  23  -1 1178.63 235.133  21
   0  23  -1 871.070 178.854  13
   0  23   1 862.974 178.406  13
   0  23   1 990.569 194.511  21
   0  23   2-30.3883 104.003  15
   0  23  -2 72.0221 103.924  24
   0  23  -2 7.27241 73.4318  22
   0  23  -2 124.163 96.5018  21
   0  23   3 12170.6 714.724  15
   0  23  -3 12257.0 681.758  24
   0  23   3 11037.4 614.249  13
   0  23  -3 11470.3 680.537  21
   0  23   4 1852.92 273.269  15
   0  23  -4 1710.76 268.004  21
   0  23   4 1727.89 241.537  14
   0  23   5 5741.18 439.022  15
   0  23   5 4608.08 378.840  14
   0  23   5 6256.58 444.154  13
   0  23  -5 5629.52 435.187  21
   0  23   6 102.142 75.4396  14
   0  23   6 178.018 102.327  15
   0  23  -6 116.441 65.7733  21
   0  23   7 9247.97 464.906  14
   0  23  -7 9539.13 398.277  20
   0  23   8 6571.95 331.556  14
   0  24   0 4140.24 356.108  22
   0  24   0 3729.48 359.901  21
   0  24   0 4191.42 372.360  13
   0  24   1 22493.8 840.798  21
   0  24  -1 23354.3 871.464  22
   0  24  -1 22283.0 899.619  21
   0  24  -1 23505.7 909.187  13
   0  24   1 23529.0 902.813  13
   0  24  -2 3355.52 359.835  21
   0  24  -2 2801.36 306.899  13
   0  24   2 2992.53 321.794  13
   0  24  -3 6139.71 452.967  24
   0  24  -3 5603.42 452.080  21
   0  24   3 6660.16 472.837  13
   0  24   4 4982.84 371.424  14
   0  24  -4 4884.45 407.693  21
   0  24   4 6133.49 443.052  13
   0  24   4 4762.04 410.354  15
   0  24   5 1980.24 231.035  14
   0  24  -5 2238.85 259.169  21
   0  24  -6 5004.16 332.499  21
   0  24   6 4560.56 324.059  14
   0  24   7 1927.07 190.384  14
   0  25   0 5.71103 60.0691  21
   0  25   0-144.763 134.467  13
   0  25   1 330.594 105.507  21
   0  25  -1 146.252 125.849  13
   0  25   1-24.1955 123.501  13
   0  25  -1 405.486 123.519  21
   0  25  -2 5314.29 425.825  21
   0  25  -2 5648.61 401.621  13
   0  25   2 5668.53 420.857  13
   0  25  -3 1298.51 214.413  21
   0  25   3 2692.35 318.331  13
   0  25   4 2234.62 286.091  13
   0  25  -4 970.999 173.008  21
   0  25   5 1242.20 159.864  14
   0  25  -5 1319.03 184.231  21
   0  25   6 30.0497 36.7321  14
   0  25  -6 6.62841 51.3671  21
   0  26   0 254.157 98.9239  13
   0  26   0 442.974 118.284  21
   0  26  -1-31.6401 106.372  13
   0  26  -1 55.5171 67.5735  21
   0  26  -2 9732.97 479.109  13
   0  26  -2 9531.50 528.548  21
   0  26  -3 463.599 125.755  21
   0  26   3 1431.20 226.077  13
   0  26  -4 276.800 90.0164  21
   0  26   4 2078.59 262.314  13
   0  26  -5-3.94600 40.6374  21
   0  27   0 216.815 116.604  13
   0  27   1 4973.07 342.815  13
   0  27  -1 3457.35 270.117  13
   0  27   2 10904.8 488.437  13
   0  27  -2 8771.42 461.357  21
   0  27   3 1293.97 202.991  13
   0  27  -3 53.0065 57.8011  21
   0  28   0 6403.05 328.643  13
   0  28   1 5785.00 319.481  13
   0  28   2 3247.66 248.014  13
   1   0 -13 665.072 138.262  17
   1   0 -12 40.0380 62.1514  17
   1   0 -11 2379.73 313.154  17
   1   0 -10 57.3292 72.5219  17
   1   0  -9 21673.9 881.153   7
   1   0  -8-146.596 86.1534   7
   1   0  -7 20082.5 805.474   7
   1   0  -6 12.2900 67.1391   7
   1   0  -5 37356.1 916.803   7
   1   0  -4 17.5252 42.8481   7
   1   0  -3 106568. 1152.21   7
   1   0  -2 25.4992 36.8894   7
   1   0  -1 44234.0 581.581   7
   1   0   0 1315.12 104.016   7
  -1   0   0 131.096 44.3020   4
  -1   0  -1 171903. 1118.38   4
   1   0   1 172311. 1103.59  11
   1   0   1 169765. 1178.63   5
   1   0   2 210.187 46.4899  11
  -1   0  -2-24.8200 42.7420   4
  -1   0  -3 88598.6 1015.28   8
   1   0   3 93072.3 1066.37  11
   1   0   4 31.3915 43.4900  11
  -1   0  -4 127.545 65.1307   6
  -1   0  -4 98.9828 49.5584   8
  -1   0  -5 86095.5 1402.58   6
   1   0   5 93234.4 1390.40  11
  -1   0  -6-27.8507 37.0313   6
   1   0   6 15.4286 48.1654  11
   1   0   7 16336.4 697.332  11
  -1   0  -7 15026.5 628.373   6
   1   0   8 25.9739 80.9202  11
  -1   0  -8-42.7500 46.0041   6
   1   0   9 134.795 79.5160  11
   1   0   9-103.768 79.6601  19
   1   0  10-26.6579 104.778  27
   1   0  10-168.302 89.1655  19
   1   0  11 24793.4 956.442  27
   1   0  12-27.2188 70.7558  27
   1   0  13 380.183 85.7538  27
   1   1 -13 2556.62 256.181  17
   1  -1 -13 2770.03 267.362  17
   1   1 -13 2708.01 246.273  12
   1  -1 -12 793.046 175.984  17
   1   1 -12 795.285 175.237  17
   1  -1 -11 303.405 131.894  17
   1   1 -11 241.398 111.175  17
  -1   1  11 113.628 82.1438  15
   1   1 -10 23.5063 70.5710  17
   1  -1 -10 47.8050 60.3720  17
   1   1  -9 2588.17 316.006   7
   1  -1  -9 2529.81 302.924   7
   1   1  -8 68.9767 81.0793   7
   1  -1  -8-32.2741 60.6292   7
   1   1  -7 5663.22 434.829   7
   1  -1  -7 5904.38 434.253   7
   1  -1  -6 77881.0 1450.12   7
   1   1  -6 79355.1 1483.56   7
   1   1  -5 4422.52 323.302   7
   1  -1  -5 4365.92 303.841   7
   1  -1  -4 12894.4 450.087   7
   1   1  -4 13680.9 480.774   7
   1  -1  -3 10575.2 363.482   7
   1   1  -3 11679.1 385.651   7
   1  -1  -2 445438. 2060.59   7
   1   1  -2 453230. 2082.39   7
   1  -1  -1 75881.5 763.192   7
   1   1  -1 76229.1 756.470   7
   1  -1   0 450663. 1844.88   7
   1   1   0 422419. 1752.86   7
   1   1   0 461865. 1822.43  11
  -1   1   0 434971. 1755.46   4
  -1  -1   0 447037. 1591.04   4
   1   1   1 156751. 1113.79  11
  -1  -1  -1 158368. 1022.26   4
   1  -1   1 155696. 1105.85   5
   1   1   1 157669. 1170.07   5
   1  -1   2 3766.94 176.408  11
  -1  -1  -2 3646.07 176.217   4
   1   1   2 4108.67 201.776  11
  -1   1  -2 3533.63 188.711   4
   1  -1   3 11300.2 359.775  11
   1   1   3 11861.1 396.484  11
  -1   1  -3 11830.4 382.018   8
  -1  -1  -3 11769.4 364.422   8
  -1   1  -4 542.094 112.329   6
   1  -1   4 524.864 93.8918  11
   1   1   4 725.926 114.015  11
  -1  -1  -4 481.804 103.946   6
  -1  -1  -4 491.044 92.1576   8
   1  -1   5 159410. 1783.04  11
  -1  -1  -5 154605. 1854.62   6
  -1   1  -5 160834. 1921.23   6
   1   1   6 15191.2 632.906  11
   1  -1   6 15935.8 621.698  11
  -1   1  -6 14998.5 613.942   6
   1   1   7 8998.23 528.166  11
   1  -1   7 9026.32 511.685  11
  -1  -1  -7 8904.03 490.293   6
  -1   1  -7 7884.81 458.535   6
   1   1   8 105.602 83.1831  11
   1  -1   8-32.3135 57.7797  11
  -1  -1  -8 15.4058 59.4489   6
  -1   1  -8-31.6990 65.3290   6
   1  -1   9 1814.24 247.547  11
   1   1   9 1631.07 240.954  19
   1   1   9 1803.77 294.993  27
   1  -1   9 1461.48 243.718  19
   1   1   9 1469.91 233.154  11
   1   1  10 1424.89 267.014  27
   1  -1  10 1376.21 226.003  19
   1  -1  10 1310.42 262.447  27
   1  -1  11 9680.38 598.438  27
   1  -1  11 10125.5 531.602  19
   1   1  11 10449.3 621.198  27
   1   1  12 2439.83 260.600  27
   1  -1  12 2734.48 279.261  27
   1  -1  13 570.447 99.8102  27
   1   1  13 576.599 103.071  27
   1  -2 -13 1534.40 201.249  17
   1   2 -13 1656.57 192.076  12
   1  -2 -12 15961.3 731.577  17
   1   2 -12 16451.4 738.175  17
   1  -2 -11 4293.97 413.426  17
   1   2 -11 4297.04 410.581  17
  -1   2  11 4826.67 372.556  15
   1  -2 -10 987.115 209.354  17
   1   2 -10 861.648 194.923  17
   1  -2  -9 6215.19 456.298   7
   1   2  -9 6627.82 502.248  17
   1  -2  -9 6350.82 491.371  17
   1   2  -9 7099.59 519.839   7
   1   2  -8 7275.24 526.585   7
   1  -2  -8 6517.96 465.461   7
   1  -2  -7 84.5436 67.3974   7
   1   2  -7 168.309 93.8595   7
   1  -2  -6 114225. 1682.07   7
  -1   2   6 109781. 1339.55  10
   1   2  -5 7831.00 431.011   7
   1  -2  -5 6263.25 352.463   7
   1   2  -4 6624.44 345.102   7
   1  -2  -4 5663.50 296.364   7
   1  -2  -3 40245.8 703.050   7
   1   2  -3 40282.3 719.326   7
   1   2  -2 117897. 1068.39   7
   1  -2  -2 113555. 1039.36   7
   1   2  -1 5873.94 210.179   7
   1  -2  -1 5680.53 211.259   7
  -1  -2   0 754131. 1975.55   4
  -1   2   0 754485. 2392.32   4
   1   2   1 108054. 979.557  11
  -1   2  -1 108568. 969.794   4
   1  -2   1 107422. 896.907   5
   1   2   1 107759. 990.211   5
   1   2   2 121417. 771.505   1
   1  -2   2 123279. 944.436  11
   1   2   3 13602.9 436.899  11
   1  -2   3 13813.5 380.178  11
  -1  -2  -3 13941.4 380.009   8
  -1   2  -3 12552.9 410.173   8
   1   2   4 4173.98 276.066  11
   1  -2   4 3699.23 231.721  11
  -1  -2  -4 4083.74 238.766   8
  -1   2  -4 3603.44 270.812   6
  -1   2  -4 4002.13 266.071   8
  -1  -2  -4 3367.11 250.220   6
   1   2   5 92491.0 1442.79  11
  -1   2  -5 94083.1 1483.71   6
   1  -2   5 94704.8 1330.25  11
  -1  -2  -6 4851.39 312.784   6
  -1   2  -6 5429.12 374.702   6
   1  -2   6 6279.29 387.066  11
   1   2   6 5495.99 388.078  11
   1  -2   7 6707.21 429.711  11
  -1  -2  -7 5612.34 389.670   6
  -1   2  -7 5799.11 396.938   6
   1   2   7 6349.41 455.602  11
  -1  -2  -8 3563.41 316.934   6
   1  -2   8 4255.64 363.215  11
   1   2   8 4083.66 385.927  11
  -1   2  -8 3882.01 343.478   6
   1   2   9 5256.02 490.374  27
   1  -2   9 5124.80 448.621  19
   1   2   9 4387.22 404.164  11
   1   2  10 3656.46 398.068  27
   1  -2  10 3505.50 357.716  19
   1  -2  11-1.86441 50.0169  19
   1   2  11 7.67270 99.4506  27
   1  -2  11-10.4773 104.249  27
   1  -2  12 42.0961 82.5008  27
   1   2  12-21.3366 74.7322  27
   1   2  13 1336.61 143.696  27
   1  -2  13 1216.67 135.685  27
   1   3 -13 1416.88 176.323  12
   1  -3 -13 1384.05 188.682  17
   1   3 -12 44.2018 84.3286  17
   1  -3 -12 71.0003 74.5718  17
   1   3 -11 7927.61 555.963  17
   1  -3 -11 7374.95 531.499  17
  -1   3  11 8698.17 497.804  15
  -1   3  10 26197.4 902.670  15
   1  -3 -10 23294.3 959.476  17
   1   3 -10 25216.4 1012.18  17
   1   3  -9 3200.47 349.766  17
   1   3  -9 3957.02 393.119   7
   1  -3  -9 3336.32 331.010   7
   1   3  -8 15307.5 768.258   7
   1  -3  -8 13545.2 651.389   7
   1  -3  -7 21892.3 778.530   7
   1   3  -7 25155.1 926.913   7
   1  -3  -6 20748.6 699.769   7
  -1   3   6 20656.4 611.773  10
   1   3  -5 81188.6 1392.35   7
   1  -3  -5 65261.7 1123.04   7
   1  -3  -4 2426.44 196.081   7
   1   3  -4 3089.21 238.802   7
   1   3  -3 706.303 101.035   7
   1  -3  -3 693.060 96.9846   7
   1  -3  -2 6283.96 246.162   7
   1   3  -2 6790.67 257.195   7
   1  -3  -1 989028. 2845.77   7
   1   3   0 73512.2 713.756   7
   1  -3   0 72007.7 765.720   7
  -1  -3   0 73203.8 573.616   4
  -1   3  -1 158328. 1224.30   4
   1   3   1 155481. 1060.36   1
   1  -3   1 157648. 1057.31   5
  -1  -3  -1 157745. 903.884   4
   1   3   2 3096.28 130.982   3
   1   3   2 2938.96 131.905   1
  -1   3  -2 3415.83 202.829   4
   1   3   2 3544.89 206.902  11
  -1   3  -3 11827.4 414.641   8
   1  -3   3 11841.8 334.320  11
  -1  -3  -3 12336.3 344.847   8
   1   3   3 12489.6 431.677  11
   1  -3   4 37858.5 712.790  11
   1   3   4 39205.9 864.544  11
  -1   3  -4 36750.7 867.329   6
  -1   3  -4 40204.3 859.285   8
   1  -3   5 36465.9 806.151  11
  -1   3  -5 33468.1 901.622   6
  -1  -3  -5 35573.7 874.191   6
   1   3   5 36761.6 932.115  11
  -1   3  -6 1703.07 202.542   6
  -1  -3  -6 1546.28 177.979   6
   1  -3   6 1630.82 196.023  11
   1   3   6 1770.22 229.547  11
  -1   3  -7 9077.61 499.298   6
  -1  -3  -7 9991.82 517.931   6
   1   3   7 10602.8 596.353  11
   1   3   8 21702.7 892.844  11
   1  -3   8 25666.0 981.516  19
  -1   3  -8 19561.4 773.732   6
  -1  -3  -8 19181.7 725.818   6
   1   3   8 25004.9 1030.28  27
   1   3   9 5696.09 459.986  11
   1   3   9 6679.95 550.088  27
   1  -3   9 5997.95 483.339  19
   1   3  10 12736.9 739.674  27
   1  -3  10 12304.2 667.804  19
   1  -3  11-206.132 117.363  27
   1  -3  11-7.89379 68.5995  19
   1   3  11-99.4193 113.370  27
   1  -3  12 1661.50 213.776  27
   1   3  12 1724.67 220.138  27
   1  -3  12 1737.14 185.279  19
   1  -3  13 469.172 89.2624  27
   1   3  13 534.266 95.4280  27
   1  -4 -13 3383.42 286.336  17
   1   4 -13 3074.30 257.071  12
   1  -4 -12 17541.8 754.217  17
   1   4 -12 18426.6 777.832  17
   1   4 -12 18353.7 742.262  12
   1   4 -11 1115.93 213.914  17
  -1   4  11 1319.96 201.717  15
   1  -4 -11 1097.74 209.867  17
   1   4 -10 13942.1 754.414  17
  -1   4  10 15833.9 708.425  15
   1  -4 -10 13214.2 723.839  17
   1   4  -9 34543.4 1160.88   7
   1   4  -9 33112.3 1074.13  26
   1   4  -9 32102.7 1112.52  17
   1   4  -8 5357.27 458.685   7
   1  -4  -8 4356.88 362.140   7
  -1   4   7 9187.43 448.585  10
   1   4  -7 8965.60 559.355   7
   1  -4  -7 8726.17 488.140   7
   1  -4  -6 3522.19 282.894   7
   1   4  -6 4313.19 359.049   7
  -1   4   6 3532.04 267.636  10
   1   4  -5 279.090 98.1900   7
   1  -4  -5 136.254 65.5371   7
   1  -4  -4 27997.5 660.520   7
   1   4  -4 29789.0 726.904   7
   1   4  -3 199.034 61.9650   7
   1  -4  -3 204.387 57.6294   7
   1  -4  -2 46993.9 666.845   7
   1   4  -2 50809.7 705.114   7
  -1  -4   0 10484.8 202.699   4
   1  -4   0 10401.2 296.469   7
   1   4   0 10638.4 269.609   7
  -1   4   0 11074.8 322.170   4
   1   4   0 11593.7 315.341   5
   1   4   0 11396.5 330.717   1
   1  -4   1 296661. 1416.78   5
   1   4   1 300076. 1818.93  11
   1   4   1 294243. 1734.78   5
   1   4   1 282245. 1544.77   3
   1   4   1 310173. 1643.38   1
  -1  -4  -1 297485. 1133.43   4
  -1   4  -1 287268. 1733.39   4
  -1   4  -2 139441. 1315.90   4
   1   4   2 136351. 948.258   3
  -1  -4  -2 139153. 892.396   8
   1   4   2 136678. 1321.44  11
  -1  -4  -3 25089.7 563.783   2
  -1   4  -3 27261.5 654.647   8
   1   4   3 26768.8 654.521  11
  -1   4  -4 5983.36 358.403   6
  -1  -4  -4 5504.39 314.433   6
  -1   4  -4 6836.33 370.847   8
   1   4   4 6180.50 353.643  11
   1   4   5 25573.3 797.040  11
  -1  -4  -5 24122.9 708.696   6
  -1   4  -5 23531.1 763.681   6
   1   4   6 4520.48 369.224  11
  -1   4  -6 4511.69 328.888   6
  -1  -4  -6 4393.31 306.531   6
   1   4   7 24634.0 923.158  11
  -1  -4  -7 23382.9 782.588   6
   1  -4   8 7016.02 520.683  19
  -1   4  -8 6175.76 436.650   6
  -1  -4  -8 5708.95 394.475   6
   1   4   8 7856.99 579.219  27
   1   4   8 6869.62 509.017  11
   1  -4   9 1140.36 222.541  19
   1   4   9 1106.61 212.069  11
   1   4   9 1010.88 231.087  27
   1  -4  10 2868.21 325.406  19
   1   4  10 3117.17 370.842  27
   1  -4  11 5540.08 447.889  27
   1  -4  11 6137.75 429.295  19
   1   4  11 5205.12 428.870  27
   1  -4  12 77.9145 55.2031  19
   1   4  12 132.420 80.0754  27
   1  -4  12 114.135 79.1726  27
   1   4  13 4385.73 244.931  27
   1  -5 -13 387.240 106.336  17
   1   5 -13 359.153 90.2626  12
   1  -5 -12 5312.72 412.512  17
   1   5 -12 5455.11 407.579  12
   1  -5 -11 4436.89 411.488  17
  -1   5  11 4913.66 373.347  15
   1   5 -11 4199.89 402.662  17
   1   5 -10 565.126 165.038  17
   1  -5 -10 627.624 164.331  17
  -1   5  10 641.177 158.068  15
   1   5  -9 54444.9 1460.61  17
  -1   5   9 58839.5 1364.42  15
   1   5  -9 57326.8 1429.91  26
   1  -5  -8 41648.6 1112.67   7
   1   5  -8 51033.3 1378.65   7
   1  -5  -7 12130.1 566.768   7
  -1   5   7 12225.1 540.717  10
   1   5  -7 13931.5 701.423   7
   1   5  -6 16267.3 699.767   7
   1   5  -6 15119.4 548.023   3
  -1   5   6 14521.8 561.486  10
   1  -5  -6 14462.8 568.435   7
  -1   5   5 5807.79 342.056  10
   1  -5  -5 5912.02 332.376   7
   1   5  -4 92709.7 1287.43   7
   1  -5  -4 81122.2 1114.70   7
   1  -5  -3 6024.42 272.205   7
   1   5  -3 5979.77 283.494   7
   1  -5  -2 11827.3 333.513   7
   1   5  -2 13304.3 358.247   7
  -1   5   2 12561.5 336.064   9
   1   5  -2 11101.5 384.568   1
   1   5  -1 241514. 1683.77   1
   1   5  -1 244787. 1334.51   7
   1   5  -1 238277. 1636.83  11
   1  -5  -1 241942. 1428.41   7
  -1   5   1 246596. 1556.66   4
   1   5   0 35239.3 568.780   5
   1   5   0 33976.0 478.898   7
   1   5   0 31921.5 584.560  11
  -1   5   0 31903.2 570.288   4
  -1  -5   0 33118.7 318.164   4
   1   5   0 37109.3 633.071   1
  -1   5  -1 130413. 1226.84   4
   1   5   1 129576. 1094.57   3
   1   5   1 141766. 1235.66   5
   1  -5   1 142653. 950.277   5
  -1   5  -1 138436. 1061.94   9
   1   5   1 143994. 1229.64   9
   1   5   1 148025. 1184.69   1
   1   5   1 123431. 1214.74  11
   1   5   2 26699.3 608.088  11
   1   5   2 27202.3 468.663   3
  -1   5  -2 27278.6 610.336   4
  -1  -5  -3 27461.6 624.167   6
  -1   5  -3 25692.8 661.710   8
   1   5   3 27107.0 681.065  11
  -1  -5  -4 1826.82 184.706   6
   1   5   4 1764.84 197.526  11
  -1   5  -4 2022.17 213.122   8
   1   5   5 1768.45 216.375  11
  -1  -5  -5 1835.92 193.427   6
  -1   5  -5 1924.73 219.201   8
  -1   5  -5 2068.57 235.262   6
  -1  -5  -6 15189.6 576.282   6
  -1   5  -6 14266.8 595.433   6
   1   5   7 14166.4 712.477  11
  -1   5  -7 12633.1 613.949   6
  -1  -5  -7 13386.9 580.089   6
   1   5   8 38837.1 1212.10  11
   1   5   8 42883.9 1351.57  27
   1  -5   8 42039.1 1280.94  19
   1  -5   9-22.5877 66.0318  19
   1   5   9-9.87718 116.161  27
   1   5   9 7.65586 67.0315  11
   1  -5  10 5653.50 455.854  19
   1   5  10 5390.41 476.270  27
   1  -5  11 1372.11 208.144  19
   1   5  11 1048.88 196.153  27
   1  -5  11 1190.39 212.696  27
   1  -5  12 311.731 85.5313  19
   1  -5  12 283.523 96.2934  27
   1   5  12 300.524 107.012  27
   1  -6 -13 338.782 98.9822  17
   1   6 -13 316.309 83.8934  12
   1   6 -12 1887.06 240.978  12
   1  -6 -12 1901.70 246.925  17
   1  -6 -11 7783.46 536.186  17
  -1   6  11 8674.01 490.661  15
   1   6 -11 8155.85 455.527  20
   1   6 -11 7946.81 537.604  12
   1   6 -10 597.686 159.229  17
  -1   6  10 953.898 184.114  15
   1   6  -9 15207.9 773.908  17
   1   6  -9 14983.3 738.410  26
  -1   6   9 15629.3 717.425  15
   1  -6  -8 13046.4 618.046   7
   1   6  -8 14017.5 729.285   7
  -1   6   7 60691.1 1250.14  10
   1  -6  -7 65728.4 1301.27   7
  -1   6   6 35860.8 919.360  10
   1   6  -6 37875.0 850.260   3
   1  -6  -6 38677.5 928.573   7
   1  -6  -5 1129.98 146.498   7
  -1   6   5 1179.49 163.435  10
   1   6  -5 1470.86 190.681   7
   1   6  -4 384968. 2572.63   7
   1  -6  -4 333494. 2256.78   7
   1   6  -3 944.713 117.169   9
   1  -6  -3 863.987 105.013   7
   1   6  -3 777.797 103.487   7
   1   6  -2 26973.5 510.102   7
   1  -6  -2 23938.0 477.714   7
   1   6  -2 23135.4 567.946   1
  -1   6   2 25446.7 509.659   9
   1   6  -2 26134.5 531.905   9
  -1   6   1 60289.8 801.142   4
   1   6  -1 58515.4 652.707   7
   1  -6  -1 59915.3 727.768   7
  -1   6   1 60629.4 728.198   9
   1   6  -1 59760.4 854.763  11
   1   6  -1 61369.9 911.981   1
   1   6  -1 61037.5 913.962   3
   1   6   0 394.904 73.0995  11
   1   6   0 456.008 71.6796   5
   1   6   0 479.654 79.9779   3
   1   6   0 602.413 91.0836   1
  -1   6   0 498.461 66.0853   9
   1   6   0 555.998 78.4968   9
  -1   6   0 523.051 80.6649   4
   1   6   1 1633.56 148.658  11
   1  -6   1 1774.19 102.964   5
   1   6   1 1476.92 133.393   5
   1   6   1 1467.57 135.172   9
   1   6   1 1601.10 133.534   3
  -1   6  -1 1450.56 117.964   9
  -1   6  -1 1832.56 156.299   4
  -1   6  -2 360.248 84.9542   4
   1   6   2 575.327 105.609   9
   1   6   2 429.372 66.1574   3
  -1   6  -2 405.458 78.8724   9
   1   6   2 475.760 92.3456  11
   1   6   3 93.1322 61.0629  11
  -1  -6  -3 106.674 48.4084   6
  -1   6  -3 33.2385 60.0985   8
   1   6   4 65322.2 1200.40  11
  -1   6  -4 68432.9 1244.56   8
  -1  -6  -4 64936.5 1054.41   6
  -1   6  -4 67409.8 1232.06   6
  -1   6  -5 1434.30 196.049   6
  -1  -6  -5 1049.00 132.982   6
   1   6   6 11049.1 599.731  11
  -1  -6  -6 11156.8 498.004   6
   1   6   7 51709.2 1368.96  11
  -1   6  -7 42702.7 1136.79   6
   1  -6   8 21305.6 918.279  19
   1   6   8 21356.3 915.448  11
   1   6   8 21332.8 961.147  27
   1  -6   9 2479.66 317.809  19
   1   6   9 3035.26 368.487  27
   1   6  10 3938.79 413.665  27
   1  -6  10 4171.56 390.020  19
   1   6  11 753.682 185.616  27
   1  -6  11 811.928 168.484  19
   1  -6  12 1440.32 188.685  27
   1  -6  12 1731.80 187.739  19
   1   6  12 1722.63 206.911  27
   1   7 -13 2051.03 198.938  12
   1  -7 -13 1873.42 197.444  17
   1  -7 -12 835.051 166.148  17
   1   7 -12 1195.72 190.544  12
  -1   7  11 2470.57 260.830  15
   1  -7 -11 2582.87 311.170  17
   1   7 -11 2561.35 302.992  12
   1   7 -11 2509.90 256.839  20
   1   7 -10 2006.01 286.509  17
  -1   7  10 1819.87 249.581  15
   1   7 -10 2072.60 292.460  12
   1   7  -9 15966.9 766.811  26
   1   7  -9 15059.3 773.313  17
  -1   7   9 15318.0 715.354  15
  -1   7   8 4011.62 322.383  10
   1   7  -8 5094.07 430.844   7
   1   7  -7 3413.80 343.721   7
  -1   7   7 3132.84 298.341  10
   1  -7  -7 3098.22 282.366   7
   1  -7  -6 1500.73 188.817   7
   1   7  -6 1093.24 157.288   3
   1   7  -6 1559.27 217.110   7
   1  -7  -5 40621.3 857.470   7
  -1   7   5 39540.5 969.020  10
   1  -7  -4 22947.7 582.488   7
   1   7  -4 22523.8 649.890   3
   1   7  -4 24599.1 682.974   9
   1  -7  -3 30923.4 598.045   7
   1   7  -3 27132.9 687.973   3
  -1   7   3 32496.3 693.574   9
   1   7  -3 32140.6 697.716   9
   1   7  -3 37043.2 703.400   7
   1   7  -2 143.104 60.9654   3
  -1   7   2 122.762 43.9440   9
   1   7  -2 57.8371 30.4732   7
   1   7  -1 65.7223 48.4404   3
  -1   7   1 42.3600 44.7165   4
   1   7  -1 64.2666 25.8774   7
   1  -7  -1 20.2566 26.4967   7
   1   7  -1 67.2920 47.6407  11
   1   7  -1 77.1248 46.8951   9
   1   7   0 9918.39 357.916  11
   1   7   0 10431.4 356.080   9
  -1   7   0 10217.6 326.117   9
  -1   7   0 9861.40 345.025   4
   1   7   0 9454.28 356.103   3
   1   7   0 10099.7 324.663   5
   1   7   0 10164.7 373.151   1
  -1   7  -1 1753.05 158.899   4
   1   7   1 1615.41 152.583  11
   1   7   1 1878.22 159.755   9
   1   7   1 1860.53 151.760   3
  -1   7  -1 1782.30 142.247   9
   1   7   2 14135.5 483.913  11
  -1   7  -2 15087.0 501.242   8
   1   7   2 14933.6 496.117   9
  -1   7  -2 15575.1 458.630   9
   1   7   2 15015.7 412.885   3
  -1   7  -2 14575.9 483.498   4
   1   7   3 304.343 82.9973  11
  -1  -7  -3 295.700 69.8806   6
  -1   7  -3 291.849 94.1780   8
   1   7   4 4640.18 334.289  11
  -1   7  -4 3855.87 301.963   6
  -1   7  -4 4916.71 350.852   8
   1   7   5 9233.27 511.121  11
  -1   7  -5 9269.89 496.518   6
   1   7   6 21414.9 847.511  11
  -1   7  -6 16233.9 631.335   6
   1   7   7 32787.4 1105.98  11
  -1   7  -7 30726.5 980.033   6
   1  -7   8 29617.7 1091.71  19
   1   7   8 29016.6 1077.51  11
  -1   7  -8 33521.4 1036.50  20
   1   7   8 32190.9 1180.84  27
   1   7   9 9406.73 646.549  27
   1  -7   9 9092.93 601.853  19
   1  -7  10 6.66111 87.6652  19
   1   7  10-53.1130 89.3390  27
   1  -7  11 294.505 109.343  19
   1   7  11 246.996 115.395  27
   1   7  12 4243.31 312.147  27
   1  -7  12 4416.43 288.270  19
   1  -7  12 3666.81 285.568  27
   1   8 -13 91.7374 48.1542  12
   1  -8 -13 51.9604 55.6521  17
  -1  -8  13 124.978 46.3844  19
   1  -8 -12 1989.16 241.075  17
   1   8 -12 2187.88 250.890  12
   1   8 -12 2221.55 199.697  20
   1  -8 -11 468.445 132.113  17
   1   8 -11 563.560 123.202  20
   1   8 -11 461.356 131.564  12
  -1   8  11 643.993 142.481  15
   1   8 -10 896.920 195.208  12
  -1   8  10 957.884 181.763  15
   1   8  -9 150075. 2439.84  17
   1   8  -9 148543. 2355.21  26
  -1   8   9 152181. 2264.60  15
   1   8  -9 155076. 2464.77  12
  -1   8   8 451.369 115.125  10
   1   8  -8 639.859 169.298   9
   1   8  -8 411.272 129.671   7
  -1   8   7 2376.16 263.911  10
   1   8  -7 3137.26 321.091   7
   1   8  -7 3052.50 328.059   9
   1   8  -6 24463.5 834.868   7
  -1   8   6 20655.5 760.463  10
   1   8  -6 23484.2 839.208   9
   1   8  -6 21335.1 703.282   3
   1  -8  -5 877.264 123.634   7
   1   8  -5 54.6849 49.0146   3
  -1   8   5 32.1711 60.7986  10
   1   8  -5 722.150 133.256   7
   1   8  -5 71.2320 56.4098   9
   1   8  -4 50.5269 41.3146   7
   1   8  -4 106.323 60.9321   3
   1  -8  -4 126.232 53.3273   7
   1   8  -4 238.759 79.2935   9
   1   8  -3 118558. 1419.96   9
  -1   8   3 117407. 1374.45   9
   1  -8  -3 116257. 1135.64   7
   1   8  -2 83122.4 1214.21   3
  -1   8   2 86423.4 1066.06   9
   1  -8  -2 88408.9 924.013   7
  -1   8   2 84809.3 1054.27   4
   1   8  -2 91058.8 1150.12   9
   1   8  -1 18980.5 437.695   5
   1   8  -1 17955.1 511.890   9
   1  -8  -1 17586.1 404.221   7
  -1   8   1 17808.4 465.489   9
  -1   8   1 17900.6 479.758   4
   1   8   0 1004.15 120.214  11
   1   8   0 485.968 86.0970   9
  -1   8   0 488.041 89.1257   4
   1   8   0 442.732 72.5481   5
   1   8   0 488.376 93.6470   3
  -1   8   0 841.861 104.880   9
  -1   8   0 627.460 131.883   2
   1   8   1 21263.8 547.919   3
   1   8   1 22703.4 583.537   9
  -1   8  -1 22228.4 536.004   9
  -1   8  -1 22559.5 585.840   4
   1   8   1 21183.1 569.777  11
   1   8   2 185713. 1813.38  11
  -1   8  -2 184770. 1819.63   8
   1   8   2 189177. 1853.66   9
  -1   8  -2 191272. 1694.80   9
   1   8   3 17032.6 598.100  11
  -1   8  -3 16675.0 590.805   6
  -1   8  -3 16855.9 610.164   8
  -1   8  -3 16961.1 562.206   9
   1   8   4 1138.19 172.054  11
  -1   8  -4 1062.57 168.987   6
  -1   8  -4 1543.93 204.125   8
  -1   8  -5 66.5625 72.8422   6
   1   8   5 198.353 78.1879  11
   1   8   6 49.9834 68.0874  11
  -1   8  -6 174.128 75.1460   6
   1   8   7 4903.39 439.648  11
  -1   8  -7 4246.78 369.798   6
   1  -8   8 61737.2 1567.70  19
   1   8   8 60543.7 1618.44  27
  -1   8  -8 62008.3 1434.65  20
   1   8   9 4586.29 456.495  27
   1  -8   9 4962.08 442.501  19
  -1   8  -9 5513.40 422.300  20
   1  -8  10 3365.38 351.140  19
   1   8  10 3334.94 366.893  27
   1  -8  11 435.327 127.752  19
   1   8  11 89.0850 83.3580  27
   1  -8  12 1100.70 144.702  19
   1  -8  12 1156.09 157.968  27
   1   8  12 1254.78 169.343  27
  -1  -9  13 75.9659 36.1913  19
   1   9 -13 129.248 57.2281  12
   1  -9 -13-4.37049 37.2800  17
   1  -9 -12 101.353 50.1421  17
   1   9 -12 52.9922 61.9797  12
   1   9 -12 64.6349 46.7029  20
   1  -9 -11 1218.07 211.870  17
  -1   9  11 1307.25 191.010  15
   1   9 -11 1562.30 204.250  20
   1   9 -11 1627.07 241.210  12
  -1   9  10 7887.72 498.474  15
   1   9 -10 6966.95 522.356  12
  -1   9   9 11725.8 631.482  15
   1   9  -9 11325.5 654.771  26
   1   9  -9 11964.8 705.634   9
   1   9  -9 11645.6 686.622  12
  -1   9   8 28764.2 908.422  10
  -1   9   8 34081.9 1059.15  15
   1   9  -8 32267.6 1087.69  26
   1   9  -8 36421.5 1207.44   9
   1   9  -8 31440.5 1093.22  12
  -1   9   7 1606.68 220.168  10
   1   9  -7 2024.64 267.951   9
   1   9  -6 681.703 135.430   3
   1   9  -6 638.266 137.078   7
  -1   9   6 780.284 162.726  10
   1   9  -6 689.813 160.360   9
   1   9  -5 1297.50 183.610   3
   1   9  -5 1387.34 197.877   9
  -1   9   5 1467.98 211.594  10
   1   9  -4 227.359 76.0139   3
  -1   9   4 276.742 98.7286  10
   1   9  -4 210.031 82.0193   9
   1   9  -3 27967.3 731.212   9
  -1   9   3 27910.9 699.510   9
   1   9  -3 26827.9 748.348   3
   1   9  -2 492.439 109.785   3
  -1   9   2 755.964 112.373   9
   1   9  -2 571.211 107.656   9
   1   9  -1 2590.86 167.129   5
   1   9  -1 2243.37 205.716   3
  -1   9   1 2122.29 175.509   9
   1   9  -1 2202.72 193.407   9
  -1   9   1 2240.21 182.591   4
   1   9   0 1065.47 114.030   5
   1   9   0 971.116 125.771  11
   1   9   0 955.305 134.092   3
  -1   9   0 817.831 113.233   9
  -1   9   0 1077.93 130.925   4
   1   9   0 1037.47 133.051   9
   1   9   1 38749.5 799.332  11
   1   9   1 38262.6 803.460   9
  -1   9  -1 39093.0 755.176   9
   1   9   1 37811.1 776.683   3
  -1   9  -1 40984.3 822.364   4
   1   9   2 48932.1 976.887  11
  -1   9  -2 51490.2 961.358   4
  -1   9  -2 50713.7 927.894   9
   1   9   2 51296.1 1002.10   9
   1   9   3 4403.42 317.718  11
  -1   9  -3 4633.48 317.521   6
  -1   9  -3 4567.48 304.481   9
  -1   9  -3 4414.26 327.005   8
  -1   9  -4 45709.1 1049.65   9
   1   9   4 47248.4 1121.98  11
  -1   9  -4 47163.9 1145.10   8
  -1   9  -4 45621.9 1080.04   6
   1   9   5 3344.36 328.460  11
  -1   9  -5 2918.27 268.632   6
  -1   9  -5 2965.63 295.291   9
   1   9   6 18676.0 824.468  11
  -1   9  -6 17331.8 761.155   9
  -1   9  -6 16052.0 674.682   6
   1   9   7 28039.6 1056.37  11
  -1   9  -7 26151.7 907.994   6
   1   9   7 28320.2 1075.97  27
  -1   9  -7 26599.6 987.817   9
  -1   9  -7 28872.4 972.330  20
   1  -9   8 10024.5 633.279  19
   1   9   8 8795.50 606.126  11
   1   9   8 9951.15 663.560  27
  -1   9  -8 8943.91 594.098   9
  -1   9  -8 10635.9 605.125  20
   1   9   9 41128.2 1325.23  27
   1  -9   9 42417.7 1282.11  19
   1  -9  10 1502.81 232.643  19
   1   9  10 1557.96 258.577  27
  -1   9 -10 1568.75 210.418  20
   1  -9  11 372.522 112.828  19
   1   9  11 198.888 102.986  27
   1  -9  12 2929.47 221.297  19
   1   9  12 3037.85 243.245  27
   1  -9  12 2644.00 219.063  27
   1 -10 -13 1287.09 139.647  17
   1 -10 -12 2120.30 230.866  17
   1  10 -12 2236.84 238.597  12
   1  10 -12 2288.14 200.075  20
   1  10 -11 3831.77 310.620  20
   1  10 -11 3734.36 353.166  12
   1 -10 -11 3645.86 343.572  17
   1  10 -10 16801.4 801.299  12
   1  10 -10 16145.0 708.465  20
   1  10  -9 47662.4 1339.33  26
  -1  10   9 47134.4 1262.23  15
   1  10  -9 49424.0 1427.65   9
   1  10  -9 44842.6 1351.54  12
  -1  10   8 10381.5 592.328  15
  -1  10   8 8806.02 513.901  10
   1  10  -8 9518.14 593.468  26
   1  10  -8 9946.22 622.041  12
   1  10  -7 2464.86 305.063   9
  -1  10   7 1876.64 245.250  10
  -1  10   6 11095.4 602.947  10
   1  10  -6 12553.8 648.544   9
   1  10  -6 11901.1 571.747   3
  -1  10   5 11433.9 593.860  10
   1  10  -5 10904.6 537.703   3
   1  10  -5 12304.6 598.460   9
   1  10  -4 18959.8 685.441   9
  -1  10   4 19560.6 747.760  10
   1  10  -4 18057.0 665.946   3
   1  10  -3 5585.75 349.693   9
  -1  10   3 5257.29 293.090   4
  -1  10   3 5421.77 327.702   9
   1  10  -3 5358.00 353.550   3
   1  10  -2 94873.7 1430.10   3
  -1  10   2 99433.5 1225.10   4
   1  10  -2 97564.1 1384.71   9
  -1  10   2 93164.9 1251.91   9
   1  10  -1 74588.5 1232.34   3
  -1  10   1 76925.5 1118.08   9
  -1  10   1 80839.5 1109.20   4
   1  10  -1 80895.2 1232.04   9
   1  10   0 4932.87 291.595  11
  -1  10   0 5255.64 298.353   9
  -1  10   0 5384.85 300.136   4
   1  10   0 5524.28 323.015   9
   1  10   0 5102.66 311.101   3
   1  10   1 12845.9 499.532   9
   1  10   1 14128.9 505.355  11
  -1  10  -1 13904.7 509.308   8
  -1  10  -1 13472.3 482.943   9
  -1  10  -1 13830.4 501.855   4
   1  10   1 13437.3 494.631   3
  -1  10  -2 2543.17 220.037   9
   1  10   2 2712.69 247.230   9
   1  10   2 2632.47 235.153  11
  -1  10  -2 2474.19 237.138   8
   1  10   3 145891. 1869.23  11
  -1  10  -3 146614. 1794.54   9
  -1  10  -3 141890. 1919.34   8
   1  10   4 2676.89 275.308  11
  -1  10  -4 2832.17 269.977   6
  -1  10  -4 2489.88 257.323   9
  -1  10  -4 2764.34 289.532   8
   1  10   5 28253.4 964.209  11
  -1  10  -5 27859.3 913.053   9
   1  10   6 2839.76 327.267  11
  -1  10  -6 2506.61 294.752   9
  -1  10  -6 2631.10 281.682   6
   1  10   7 10268.0 647.848  11
   1  10   7 10159.1 656.024  27
  -1  10  -7 9099.34 584.155   9
  -1  10  -7 10441.3 599.047  20
   1 -10   8 84158.3 1825.09  19
   1  10   8 82403.5 1842.47  11
  -1  10  -8 86810.0 1728.48  20
   1  10   8 82740.9 1900.34  27
   1 -10   9 31232.7 1090.07  19
  -1  10  -9 31625.8 1013.96  20
   1  10   9 30209.8 1130.68  27
  -1  10 -10 111.483 68.1644  20
   1  10  10 87.5806 84.8742  27
   1 -10  10 14.8050 68.6121  19
   1 -10  11 1469.24 197.264  19
   1  10  11 1510.12 215.893  27
   1 -10  12 247.204 67.5977  19
   1  10  12 262.199 76.5586  27
   1 -10  12 164.496 67.5622  27
   1 -11 -12 650.639 125.500  17
   1  11 -12 694.733 134.637  12
   1  11 -12 635.492 106.432  20
   1 -11 -11 1092.20 190.853  17
   1  11 -11 1184.60 201.532  12
   1  11 -11 1217.60 176.863  20
   1  11 -10 5670.17 419.910  20
  -1  11  10 6462.01 447.391  15
   1  11 -10 5508.38 461.363  12
   1  11  -9 16918.0 827.738  12
  -1  11   9 18308.5 791.356  15
   1  11  -9 17319.6 811.462  26
   1  11  -8 192.952 106.558  26
  -1  11   8 25.0798 54.2440  10
  -1  11   8 103.890 102.393  15
   1  11  -8 43.3006 72.6380   9
   1  11  -8 301.276 125.364  12
  -1  11   7 793.397 167.342  10
   1  11  -7 933.476 185.921   9
   1  11  -6 3856.60 336.591   3
  -1  11   6 4395.92 395.026  10
   1  11  -6 4708.06 410.063   9
   1  11  -5 289.905 99.6887   3
   1  11  -5 298.732 110.819   9
   1  11  -4 4822.21 363.685   3
   1  11  -4 5284.39 377.896   9
  -1  11   4 5050.38 401.585  10
  -1  11   3 159929. 1644.42   4
  -1  11   3 158767. 2144.53  10
   1  11  -3 156635. 1942.42   9
   1  11  -3 145048. 1927.55   3
  -1  11   3 147668. 1763.25   9
  -1  11   2 14940.8 496.104   4
   1  11  -2 12624.1 551.582   3
  -1  11   2 13727.3 505.575   9
   1  11  -2 15529.8 597.742   9
   1  11  -1 2373.26 232.391   3
  -1  11   1 2371.08 209.079   9
   1  11  -1 2335.71 229.342   9
  -1  11   1 2353.76 201.738   4
  -1  11   0 479.220 93.9155   4
   1  11   0 586.008 116.951   3
  -1  11   0 443.865 97.7736   9
   1  11   0 486.212 106.170   9
   1  11   0 517.573 102.998  11
   1  11   1 77819.4 1246.86  11
  -1  11  -1 80593.7 1249.79   9
  -1  11  -1 80094.1 1249.64   4
   1  11   1 76935.5 1283.44   9
   1  11   2-7.80931 46.4179  11
  -1  11  -2 79.2130 46.6296   9
  -1  11  -2 143.271 88.9294   8
   1  11   3 28552.0 860.442  11
   1  11   3 27611.7 881.210   9
  -1  11  -3 27638.0 809.521   9
  -1  11  -3 28207.6 892.082   8
  -1  11  -4 30370.2 909.729   9
   1  11   4 33627.9 998.314  11
  -1  11  -4 31197.7 988.547   8
   1  11   5 95.9005 87.2404  11
  -1  11  -5 108.729 93.3131   9
   1  11   6 778.597 181.742  11
  -1  11  -6 647.068 158.302   9
  -1  11  -7 12047.4 680.659   9
   1  11   7 13080.5 733.200  11
   1  11   7 12811.8 735.908  27
  -1  11  -7 13748.4 691.901  20
   1 -11   8 282.409 139.324  19
   1  11   8 216.998 113.840  27
  -1  11  -8 98.7362 90.9212  20
   1 -11   9 6443.66 489.445  19
   1  11   9 6268.19 515.821  27
  -1  11  -9 6044.48 448.108  20
   1 -11  10 3707.82 344.016  19
   1  11  10 3771.75 366.253  27
  -1  11 -10 3713.13 314.710  20
   1 -11  11 170.438 75.7965  19
   1  11  11 228.666 103.065  27
   1 -11  12 349.637 70.9538  19
   1  11  12 436.661 88.0483  27
   1  12 -12 5097.42 279.345  20
   1 -12 -12 4935.09 318.700  17
   1 -12 -11 1404.08 209.172  17
   1  12 -11 1422.79 217.934  12
   1  12 -11 1325.72 181.389  20
  -1  12  10 20478.1 777.862  15
   1  12 -10 19239.1 756.837  20
   1  12 -10 20158.1 866.878  12
  -1  12   9 1883.11 272.913  15
   1  12  -9 1662.04 254.774  26
   1  12  -9 1433.79 249.035  12
  -1  12   8 5374.24 411.628  10
   1  12  -8 6133.47 482.063  26
   1  12  -8 6529.88 526.378   9
  -1  12   8 6170.52 471.227  15
   1  12  -8 5635.77 481.811  12
  -1  12   7 5710.29 445.036  10
   1  12  -7 6733.18 525.112   9
   1  12  -7 6603.16 492.762  26
  -1  12   7 6628.57 476.197  15
   1  12  -7 5878.90 476.357  12
  -1  12   6 153.940 88.7815  10
   1  12  -6 101.085 76.7071   9
  -1  12   5 4049.78 383.318  10
   1  12  -5 3961.86 366.177   9
   1  12  -5 4296.22 364.553   3
  -1  12   4 68961.1 1512.27  10
  -1  12   4 62011.0 1278.62   9
   1  12  -4 66196.2 1395.77   9
   1  12  -4 61579.3 1340.69   3
   1  12  -3 306.645 106.903   3
  -1  12   3 270.942 116.524  10
  -1  12   3 256.433 91.8673   9
   1  12  -3 135.818 79.0322   9
   1  12  -2 278.036 98.2025   3
  -1  12   2 113.418 81.7782  10
  -1  12   2 191.856 79.9595   9
   1  12  -2 141.855 69.0457   9
  -1  12   2 208.398 64.3988   4
  -1  12   1 66799.6 1103.61   4
  -1  12   1 65754.0 1322.88  10
   1  12  -1 61550.3 1225.22   9
  -1  12   1 58004.0 1102.01   9
   1  12  -1 57533.7 1205.06   3
   1  12   0 7809.80 398.982  11
   1  12   0 7979.59 436.318   9
  -1  12   0 7861.74 406.894   9
  -1  12   0 8565.84 416.860   4
  -1  12   0 8821.20 425.010   8
   1  12   0 8471.74 450.839   3
   1  12   1 589.024 117.796  11
   1  12   1 413.454 110.266   9
  -1  12  -1 451.014 104.186   9
  -1  12  -1 384.710 103.644   8
   1  12   2 5786.86 367.696  11
  -1  12  -2 5685.22 365.154   9
   1  12   2 5361.95 378.662   9
  -1  12  -2 6474.72 416.958   8
   1  12   3 51544.8 1181.66  11
   1  12   3 49546.5 1209.37   9
  -1  12  -3 48342.8 1119.48   9
  -1  12  -3 52055.9 1258.80   8
  -1  12  -4 1366.77 202.431   9
   1  12   4 1563.58 224.296  11
   1  12   5 2603.20 303.405  11
  -1  12  -5 2312.18 273.891   9
   1  12   6 5763.96 479.085  11
  -1  12  -6 5786.26 458.628   9
   1  12   6 5972.42 491.430  27
  -1  12  -6 5839.35 444.987  20
   1  12   7 54059.6 1497.30  11
   1  12   7 53829.6 1517.92  27
   1 -12   7 57537.2 1483.32  19
  -1  12  -7 55122.4 1403.19  20
  -1  12  -7 52407.0 1429.29   9
   1 -12   8 78601.1 1725.89  19
   1  12   8 78470.1 1835.66  27
  -1  12  -8 81276.6 1689.39  20
   1 -12   9 36691.2 1132.76  19
   1  12   9 35990.7 1196.42  27
   1  12   9 38831.9 1121.88  14
  -1  12  -9 39360.8 1122.44  20
   1 -12  10 10979.8 565.958  19
   1  12  10 10110.8 584.187  27
  -1  12 -10 10934.4 526.225  20
   1 -12  11 3481.08 274.183  19
  -1  12 -11 3742.15 240.358  20
   1  12  11 3777.49 298.206  27
   1 -13 -12 1595.89 171.472  17
   1  13 -12 1374.99 140.441  20
   1 -13 -11 71.3636 56.6541  17
   1  13 -11-5.36603 41.5289  20
  -1  13  10 4873.52 373.002  15
   1  13 -10 5247.19 434.053  12
   1  13 -10 4869.43 378.758  20
  -1  13   9 11475.2 620.054  15
   1  13  -9 10633.5 656.122  12
   1  13  -9 10030.9 581.808  20
  -1  13   8 11772.1 610.003  10
   1  13  -8 13495.3 712.075  26
  -1  13   8 13671.9 698.361  15
   1  13  -8 13988.0 772.380   9
   1  13  -8 13225.4 741.156  12
  -1  13   7 15850.3 747.654  10
   1  13  -7 17725.1 809.333  26
  -1  13   7 16972.0 777.314  15
   1  13  -7 18532.5 876.944   9
   1  13  -7 18080.6 750.014  21
   1  13  -7 15647.5 788.982  12
   1  13  -6 1800.67 249.180   3
  -1  13   6 1619.70 245.427  10
   1  13  -6 1621.10 253.142   9
   1  13  -5 30269.9 1036.94   9
  -1  13   5 28657.0 1054.43  10
   1  13  -5 27142.3 949.399   3
   1  13  -4 9212.05 545.851   3
  -1  13   4 9585.59 592.381  10
  -1  13   4 7980.73 474.219   9
   1  13  -4 9268.50 550.727   9
  -1  13   3 57951.6 1404.56  10
   1  13  -3 59000.7 1343.21   9
  -1  13   2 36587.0 1068.55  10
   1  13  -2 35551.7 1009.74   9
   1  13  -2 32418.6 978.539   3
  -1  13   2 31030.0 841.078   9
   1  13  -1 5705.88 399.198   9
  -1  13   1 6316.56 423.418  10
  -1  13   1 5323.63 350.461   9
   1  13  -1 5299.95 389.058   3
  -1  13   0 4127.65 322.299  10
   1  13   0 3613.51 282.841  11
   1  13   0 3393.85 302.055   9
  -1  13   0 3181.76 274.749   9
  -1  13   0 3884.06 290.759   4
   1  13   1 15689.9 598.721  11
   1  13   1 14852.2 628.431   9
  -1  13  -1 14912.1 606.569   9
   1  13   2 8492.32 465.293  11
  -1  13  -2 7419.73 436.119   9
   1  13   2 7948.02 478.994   9
  -1  13  -2 9266.82 521.153   8
  -1  13  -3 1985.41 260.683   8
   1  13   3 1904.31 235.405  11
  -1  13  -3 1902.83 238.085   9
   1  13   3 1701.87 244.809   9
   1  13   4 13418.0 663.677  11
  -1  13  -4 11122.4 588.422   9
   1  13   5 1149.94 213.376  11
  -1  13  -5 1200.83 205.973   9
   1  13   6 29111.9 1074.82  11
  -1  13  -6 28135.9 1023.67   9
   1  13   6 29129.5 1088.43  27
  -1  13  -6 27799.2 974.687  20
   1 -13   7 11586.1 657.665  19
   1  13   7 10950.4 673.822  11
   1  13   7 10455.4 671.400  27
  -1  13  -7 10509.3 640.118   9
  -1  13  -7 10548.9 614.252  20
   1 -13   8 4679.16 419.532  19
   1  13   8 4257.19 430.398  27
   1  13   8 5263.03 451.157  14
  -1  13  -8 4911.63 420.911  20
   1 -13   9 487.008 139.557  19
   1  13   9 554.297 181.812  27
   1  13   9 353.967 112.238  14
  -1  13  -9 549.660 146.281  20
   1 -13  10 197.231 103.122  19
   1  13  10-12.7940 77.4988  27
  -1  13 -10 84.3792 67.6899  20
  -1  13 -11 842.992 110.886  20
   1  13  11 983.682 153.820  27
   1 -13  11 980.138 140.840  19
  -1 -14  12 285.197 72.7011  19
   1 -14 -12 297.647 72.9550  17
   1  14 -12 234.415 58.1350  20
   1 -14 -11 2354.89 243.858  17
   1  14 -11 2280.37 219.279  20
  -1  14  10 13494.4 599.214  15
   1  14 -10 12254.7 578.988  20
   1  14  -9 54074.6 1455.60  12
   1  14  -9 51826.2 1298.70  20
  -1  14   8 28875.3 1017.59  15
   1  14  -8 28114.5 1019.15  26
   1  14  -8 26181.7 1045.84  12
  -1  14   7 1830.78 258.890  10
   1  14  -7 2118.62 285.436  26
  -1  14   7 2086.25 281.827  15
   1  14  -7 2155.08 265.761  21
   1  14  -7 2062.35 295.629   9
   1  14  -7 1799.50 276.215  12
  -1  14   6 3426.27 341.991  18
  -1  14   6 3718.44 369.023  15
  -1  14   6 3663.06 376.583  10
   1  14  -6 4523.98 436.007   9
   1  14  -6 3928.48 370.812  26
   1  14  -6 3387.08 302.018  22
   1  14  -6 3509.16 342.319  21
   1  14  -6 3129.71 344.706  12
   1  14  -5 2042.80 281.634   9
  -1  14   5 1946.47 277.381  10
   1  14  -4 876.050 182.841   3
  -1  14   4 640.909 167.859  10
  -1  14   4 624.815 154.912   9
   1  14  -4 758.542 154.185   9
  -1  14   3 36898.4 1154.03  10
  -1  14   3 31793.5 929.125   9
   1  14  -3 38294.1 1139.66   9
   1  14  -3 33248.8 1058.58   3
  -1  14   2 20334.5 825.157  10
   1  14  -2 20297.8 804.575   9
  -1  14   1 42156.3 1131.54  10
   1  14  -1 40826.3 1118.59   9
  -1  14   0 8090.34 455.799   9
   1  14   0 8330.32 501.766   9
   1  14   1 42529.5 1024.25  11
  -1  14  -1 41268.0 1062.37   9
   1  14   1 40099.6 1082.19   9
   1  14   2 36001.8 986.724  11
   1  14   2 34912.4 1056.98   9
  -1  14  -2 33339.2 985.475   9
   1  14   3 100.737 66.8688  11
  -1  14  -3-10.2966 59.3219   9
   1  14   4 1681.40 245.535  11
  -1  14  -4 1237.09 208.327   9
   1  14   5 4773.31 429.285  11
   1  14   5 4661.55 407.127  13
   1  14   5 4598.65 427.389  14
   1  14   5 4186.45 402.927  27
  -1  14  -5 4011.36 362.125  20
  -1  14  -5 4437.56 398.286   9
   1 -14   6 8972.23 564.433  19
   1  14   6 9469.74 622.723  11
  -1  14  -6 9148.40 591.764   9
   1  14   6 8229.12 586.140  27
   1  14   6 9650.26 630.000  14
  -1  14  -6 7904.24 527.511  20
   1 -14   7 81.5245 79.1874  19
   1  14   7-106.746 157.292  27
   1  14   7 241.952 137.390  14
  -1  14  -7 193.059 110.494  20
   1 -14   8 7862.99 522.654  19
   1  14   8 7958.77 574.256  27
   1  14   8 9066.30 587.307  14
  -1  14  -8 8688.35 547.647  20
   1 -14   9 175.443 88.1010  19
   1  14   9 204.015 134.844  27
   1  14   9 385.918 115.542  14
  -1  14  -9 222.751 100.107  20
   1 -14  10 862.234 155.681  19
  -1  14 -10 621.222 122.396  20
   1  14  10 745.607 148.864  27
  -1  14 -11 5892.98 269.452  20
   1 -14  11 6184.16 309.575  19
   1  14  11 6220.84 331.885  27
   1  15 -11 2098.43 200.697  20
   1 -15 -11 1815.33 199.554  17
  -1  15  10 2184.57 239.024  15
   1  15 -10 1904.73 227.099  20
  -1  15   9 12264.8 628.983  15
   1  15  -9 11906.9 604.493  20
  -1  15   8 6322.72 480.643  15
   1  15  -8 5804.20 449.265  20
   1  15  -7 1042.14 225.596   9
  -1  15   7 733.310 172.315  10
  -1  15   7 1314.53 234.002  15
   1  15  -7 920.589 187.902  26
   1  15  -7 1313.42 215.161  21
  -1  15   6 360.814 127.980  18
  -1  15   6 600.842 163.369  10
  -1  15   6 491.594 144.530  15
   1  15  -6 384.400 113.992  22
   1  15  -6 696.313 189.375   9
   1  15  -6 591.358 148.838  21
  -1  15   5 15304.7 765.657  10
  -1  15   5 15309.8 720.803  15
  -1  15   4-33.2522 70.9641  10
   1  15  -4-38.5168 71.6135   9
  -1  15   3 17205.8 819.955  10
   1  15  -3 17348.7 801.315   9
  -1  15   2 31543.8 1070.12  10
   1  15  -2 30535.4 1029.86   9
  -1  15   1 9333.46 548.673  10
   1  15  -1 8376.41 534.102   9
  -1  15   1 7395.75 451.779   9
  -1  15   0 2252.79 256.567   9
   1  15   0 2418.95 282.276   9
   1  15   1 527.744 141.956   9
  -1  15  -1 471.779 119.560   9
   1  15   2 1156.04 182.093  11
   1  15   2 917.740 182.073   9
  -1  15  -2 883.424 172.445   9
   1  15   3 5360.28 411.625  11
  -1  15  -3 5318.51 420.156   9
   1  15   3 5719.19 462.966   9
   1  15   4-16.4390 81.2474  11
   1  15   4-57.3169 86.4768  27
  -1  15  -4-56.8844 76.6543   9
   1  15   4 134.159 77.6514  14
   1  15   5 3173.50 360.618  27
  -1  15  -5 3222.42 332.721  20
  -1  15  -5 3511.05 365.778   9
   1  15   5 3153.00 364.711  14
   1  15   5 4039.99 415.525  13
   1  15   5 3543.86 369.146  11
  -1  15  -6 20424.8 892.274   9
   1  15   6 21625.4 950.387  27
   1  15   6 22096.8 967.631  14
  -1  15  -6 20234.7 845.499  20
   1 -15   7 16971.3 766.712  19
   1  15   7 15438.8 809.762  27
   1  15   7 17775.8 861.993  14
  -1  15  -7 15834.6 750.892  20
   1 -15   8 1781.57 246.921  19
   1  15   8 1728.70 280.447  27
  -1  15  -8 2161.14 273.289  24
   1  15   8 1795.82 267.392  14
  -1  15  -8 1969.26 261.719  20
   1 -15   9 1050.20 178.736  19
   1  15   9 1081.44 202.671  27
   1  15   9 1166.69 192.017  14
  -1  15  -9 1165.65 188.129  20
   1 -15  10 1131.61 159.591  19
   1  15  10 1225.39 182.175  27
  -1  15 -10 1265.33 165.777  20
   1 -16 -11 2522.33 214.759  17
   1  16 -11 2736.83 214.972  20
  -1  16  10-23.3536 58.8511  15
   1  16 -10 160.541 73.5033  20
  -1  16   9 266.857 112.135  15
   1  16  -9 459.985 139.555  20
  -1  16   8 12817.0 676.213  15
   1  16  -8 14628.0 669.861  21
   1  16  -8 12642.0 650.109  20
  -1  16   7 48200.7 1344.99  15
   1  16  -7 45874.4 1117.17  22
   1  16  -7 45107.2 1242.74  20
  -1  16   6 24359.9 961.456  10
   1  16  -6 24746.2 856.089  22
  -1  16   6 24161.7 957.210  15
   1  16  -6 26021.6 966.799  21
  -1  16   5 6076.86 473.636  15
  -1  16   5 5851.37 482.797  10
   1  16  -5 6668.40 541.245   9
   1  16  -5 5700.11 453.327  21
  -1  16   5 5066.57 359.046  13
   1  16  -5 6077.58 430.211  22
   1  16  -4 25517.2 1038.76   9
  -1  16   4 23271.9 950.816  10
  -1  16   3 4236.41 412.203  10
  -1  16   3 3528.08 340.162   9
   1  16  -3 4442.30 421.351   9
   1  16  -2 2522.17 309.338   9
  -1  16   2 2472.76 312.274  10
  -1  16   2 1872.99 241.930   9
   1  16  -1 35178.1 1127.45   9
  -1  16   1 29316.2 939.815   9
   1  16   0 2294.81 285.877   9
  -1  16   0 1895.72 247.573   9
  -1  16  -1 16035.8 716.342   9
   1  16   1 15911.0 747.558   9
   1  16   2 17153.0 795.627   9
  -1  16  -2 16451.1 750.157   9
   1  16   3-17.8690 99.4308   9
  -1  16  -3 73.6313 62.4200   9
   1  16   4 7468.05 540.410  27
   1  16   4 7927.48 526.089  13
  -1  16  -4 7463.85 553.513  24
  -1  16  -4 7774.22 542.467   9
   1  16   4 7465.60 550.254  14
  -1  16  -4 8752.41 580.728  21
  -1  16  -4 6206.53 447.672  20
  -1  16  -5 1807.01 265.919   9
   1  16   5 2184.69 299.168  27
  -1  16  -5 2232.23 310.588  24
   1  16   5 1898.74 286.309  14
  -1  16  -5 2087.61 272.751  20
   1  16   6 23562.7 1001.22  27
   1  16   6 23302.4 1001.59  14
  -1  16  -6 21525.4 874.858  20
   1 -16   7 9565.03 555.776  19
  -1  16  -7 9962.51 617.391  24
   1  16   7 9338.87 622.675  27
  -1  16  -7 8331.65 545.282  20
   1  16   7 9423.42 622.981  14
   1 -16   8 4032.79 345.707  19
   1  16   8 4325.00 403.446  27
  -1  16  -8 4972.39 393.931  24
   1  16   8 4332.31 393.359  14
  -1  16  -8 4736.75 392.996  20
   1 -16   9 350.277 106.986  19
   1  16   9 295.813 124.493  27
   1  16   9 316.582 107.235  14
  -1  16  -9 311.790 103.321  20
   1 -16  10 20.0149 42.6101  19
  -1  16 -10 5.53021 45.6273  20
   1  16  10-11.3803 60.0133  27
   1  16  10-51.0561 42.4519  14
   1  17 -11 7395.22 322.157  20
  -1  17  10 3136.08 252.339  15
   1  17 -10 3149.84 260.465  20
  -1  17   9 4842.49 371.266  15
   1  17  -9 4838.95 363.008  20
  -1  17   8 1629.52 240.606  15
   1  17  -8 1573.17 222.824  21
   1  17  -8 1506.98 220.684  20
  -1  17   7 433.387 148.796  15
   1  17  -7 444.531 137.480  21
   1  17  -7 478.607 136.709  20
   1  17  -6 4874.94 388.427  22
  -1  17   6 5584.11 465.927  15
   1  17  -6 5059.95 434.018  21
   1  17  -6 4679.27 398.469  20
  -1  17   5 793.206 183.531  10
  -1  17   5 1097.02 213.908  15
   1  17  -5 807.364 192.814   9
   1  17  -5 752.532 172.171  21
  -1  17   5 502.233 110.488  13
   1  17  -5 646.036 151.940  22
   1  17  -5 710.580 153.330  20
  -1  17   4 9143.60 578.485  15
  -1  17   4 9533.33 616.994  10
   1  17  -4 10550.2 683.087   9
   1  17  -4 9413.35 553.059  22
  -1  17   4 8966.91 495.154  13
   1  17  -4 9377.96 582.180  21
  -1  17   3 16190.9 739.362  15
  -1  17   3 16845.3 802.018  10
  -1  17   3 15102.3 713.820   9
  -1  17   3 15509.6 688.916  24
   1  17  -3 17905.2 864.766   9
   1  17  -3 14834.0 718.703  21
   1  17  -3 15671.9 710.668  22
  -1  17   2 13007.7 678.858  10
  -1  17   2 11787.5 613.971   9
   1  17  -2 13996.3 751.364   9
  -1  17   1 23839.5 873.072   9
   1  17  -1 27581.9 1031.60   9
   1  17   0-27.6541 117.461   9
  -1  17   0 40.9146 69.8116   9
   1  17   1 55193.2 1442.39   9
  -1  17  -1 50742.8 1320.23   9
   1  17   2 4169.80 383.622  13
   1  17   2 4066.95 399.828   9
  -1  17  -2 4068.58 396.342  24
   1  17   2 3428.29 362.998  27
  -1  17  -2 4152.12 388.917   9
  -1  17  -2 4355.89 417.255  21
   1  17   2 4280.16 395.685  14
  -1  17  -3 6755.25 525.141  24
   1  17   3 5981.63 479.191  27
  -1  17  -3 7162.44 521.133   9
   1  17   3 6117.68 495.785  14
  -1  17  -3 5620.70 408.430  20
  -1  17  -3 6474.54 520.970  21
   1  17   3 7194.55 508.416  13
   1  17   4 280.011 124.448  27
  -1  17  -4 534.707 169.479  24
   1  17   4 386.725 146.979  14
  -1  17  -4 369.997 113.864   9
  -1  17  -4 327.866 120.901  21
   1  17   4 846.595 262.573  13
  -1  17  -4 405.750 120.926  20
   1  17   5 6879.81 534.312  27
  -1  17  -5 7316.47 557.322  24
   1  17   5 7523.85 571.551  14
   1  17   5 7304.58 537.589  13
  -1  17  -5 6233.49 466.010  20
   1  17   6 3177.90 375.628  14
   1  17   6 3251.44 377.474  27
  -1  17  -6 3702.86 388.181  24
  -1  17  -6 2909.05 322.173  20
   1  17   7 19823.9 887.340  27
  -1  17  -7 19812.6 816.870  20
  -1  17  -7 21180.4 879.388  24
   1  17   7 21084.2 920.020  14
   1 -17   8 39.6050 51.6618  19
   1  17   8 104.306 89.7451  27
   1  17   8 134.434 91.6533  14
  -1  17  -8 108.164 80.2223  20
   1 -17   9 359.858 97.6527  19
   1  17   9 307.510 115.007  27
   1  17   9 331.075 100.072  14
  -1  17  -9 305.944 92.7057  20
   1  17  10 586.213 111.350  27
  -1  17 -10 454.446 89.7508  20
  -1  18  10 955.869 131.576  15
   1  18 -10 1169.37 151.761  20
  -1  18   9 6588.29 413.433  15
   1  18  -9 6241.31 393.149  20
   1  18  -8 583.703 138.150  21
  -1  18   8 416.088 129.515  15
   1  18  -8 556.192 133.601  20
  -1  18   7 6188.97 477.478  15
   1  18  -7 6405.83 469.154  21
   1  18  -7 5366.03 410.182  20
  -1  18   6 6926.78 519.575  15
   1  18  -6 6531.15 499.588  21
  -1  18   6 5967.67 389.982  13
   1  18  -6 6019.77 441.328  20
   1  18  -6 6093.15 437.714  22
   1  18  -5 80.1155 78.8694  22
  -1  18   5 26.8961 90.6587  15
   1  18  -5 78.7373 89.4327  21
  -1  18   5-58.3289 103.261  13
   1  18  -4 1209.51 201.715  22
  -1  18   4 1114.02 215.096  10
  -1  18   4 1435.28 242.246  15
   1  18  -4 1366.22 253.508   9
   1  18  -4 1461.87 241.171  21
  -1  18   4 1008.47 171.250  13
  -1  18   3 265.039 106.364  24
  -1  18   3 408.481 130.789  10
   1  18  -3 232.688 104.222  22
  -1  18   3 171.913 91.2476  15
  -1  18   3 51.8352 87.3190   9
   1  18  -3 376.979 134.622   9
   1  18  -3 209.936 113.105  21
  -1  18   2 543.038 146.071  21
  -1  18   2 550.823 155.022  15
  -1  18   2 189.135 84.7197  24
   1  18  -2 322.482 110.900  22
  -1  18   2 245.912 96.3094   9
   1  18  -2 346.140 113.758  14
   1  18  -2 148.757 99.0142   9
   1  18  -2 340.189 115.032  21
  -1  18   1 113239. 1998.02  24
  -1  18   1 109744. 1917.41   9
  -1  18   1 110707. 1893.64  15
   1  18  -1 109250. 1940.16  22
  -1  18   1 113544. 2032.91  21
   1  18  -1 105746. 1829.82  14
   1  18  -1 106185. 1877.98  21
  -1  18   0 46971.5 1211.88  15
  -1  18   0 46905.5 1286.33   9
  -1  18   0 49673.6 1348.99  24
   1  18   0 48061.2 1295.64  22
  -1  18   0 48114.2 1354.05  21
   1  18   0 44606.6 1171.92  21
   1  18   0 45272.5 1223.42  14
  -1  18  -1 757.060 171.804  24
   1  18   1 1020.34 191.188  22
  -1  18  -1 636.586 144.615  15
  -1  18  -1 1077.86 194.972   9
   1  18   1 806.469 189.697   9
   1  18   1 1224.55 220.808  13
   1  18   1 929.155 192.511  14
  -1  18  -1 1097.96 214.155  21
   1  18   2 4983.63 460.336   9
  -1  18  -2 4913.46 434.198   9
   1  18   2 5156.71 442.501  13
  -1  18  -2 5446.81 471.585  24
   1  18   2 4752.50 432.131  14
   1  18   2 4537.27 391.756  22
  -1  18  -2 5350.69 469.659  21
  -1  18  -3 3275.05 372.268  24
   1  18   3 3270.54 367.295  27
   1  18   3 2853.22 351.644  14
  -1  18  -3 2782.89 333.381   9
   1  18   3 4057.30 402.662  13
  -1  18  -3 2754.57 291.602  20
  -1  18  -3 3291.96 374.045  21
   1  18   4 4418.28 427.772  27
  -1  18  -4 4890.56 458.834  24
  -1  18  -4 4289.60 417.346   9
   1  18   4 4531.42 446.986  14
   1  18   4 5212.99 474.095  13
  -1  18  -4 5042.01 462.771  21
  -1  18  -4 4073.81 365.373  20
  -1  18  -5 332.203 135.582  24
   1  18   5 201.140 96.3762  27
   1  18   5 406.594 148.747  14
  -1  18  -5 349.544 124.868  20
   1  18   6 17508.0 847.056  27
   1  18   6 18808.2 889.878  14
  -1  18  -6 19134.6 859.741  24
  -1  18  -6 16584.7 752.933  20
   1  18   7 14919.3 751.293  27
  -1  18  -7 16129.9 734.642  24
   1  18   7 15904.8 782.437  14
  -1  18  -7 14120.7 669.795  20
   1  18   8 23.8523 76.4480  27
   1  18   8 59.9256 60.4655  14
  -1  18  -8 230.576 104.187  20
   1  18   9 1243.82 175.010  27
   1 -18   9 1017.84 129.287  19
   1  18   9 1325.49 174.751  14
  -1  18  -9 1385.04 175.246  20
   1 -19 -10 691.761 106.980  17
  -1  19  10 741.850 118.662  14
   1  19 -10 890.465 120.488  20
  -1  19   9 4242.87 309.899  15
   1  19  -9 4063.47 297.185  20
  -1  19   8 2681.52 286.965  15
   1  19  -8 2868.72 278.656  21
   1  19  -8 2525.46 259.740  20
  -1  19   7 2455.56 295.735  15
   1  19  -7 2882.16 312.095  21
   1  19  -7 2427.65 270.628  20
   1  19  -6 3127.85 311.477  22
  -1  19   6 3081.12 346.744  15
   1  19  -6 3360.33 359.757  21
  -1  19   6 3010.70 279.273  13
   1  19  -6 3180.33 308.960  20
  -1  19   5 56.3621 101.516  15
   1  19  -5-12.9481 65.6416  22
   1  19  -5 172.155 121.648  21
  -1  19   5-135.551 120.307  13
  -1  19   4 2603.08 326.332  15
  -1  19   4 2266.84 257.018  13
   1  19  -4 2430.90 295.840  22
   1  19  -4 2751.84 334.895  21
  -1  19   3 3153.20 342.821  10
  -1  19   3 2841.20 323.043   9
  -1  19   3 2957.35 342.962  15
   1  19  -3 2934.34 371.009   9
  -1  19   3 2977.19 321.345  24
   1  19  -3 2759.76 318.621  22
   1  19  -3 3292.42 362.742  21
   1  19  -2 52972.5 1396.30  22
  -1  19   2 49333.4 1338.56  15
  -1  19   2 52109.6 1361.35  24
  -1  19   2 51924.3 1362.82   9
   1  19  -2 51239.1 1290.98  14
   1  19  -2 50244.6 1370.17  21
  -1  19   1 40259.1 1192.55   9
  -1  19   1 38994.9 1166.09  15
   1  19  -1 40339.1 1220.00  22
  -1  19   1 42495.1 1252.76  24
   1  19  -1 39012.7 1172.37  21
   1  19  -1 40360.6 1165.00  14
  -1  19   1 39568.4 1228.66  21
  -1  19   0 37960.3 1137.07  15
  -1  19   0 39701.7 1201.49   9
  -1  19   0 41642.7 1271.34  24
   1  19   0 39912.9 1188.10  14
  -1  19   0 39066.5 1254.13  21
   1  19   0 39983.6 1135.89  21
   1  19   0 43401.7 1258.77  13
   1  19   0 39915.5 1205.73  22
  -1  19  -1 13861.7 750.181  24
  -1  19  -1 12480.9 637.425  15
   1  19   1 13238.3 745.211   9
  -1  19  -1 12224.9 676.099   9
   1  19   1 12505.5 687.249  14
   1  19   1 13359.7 695.496  22
  -1  19  -1 12849.3 730.175  21
   1  19   1 13754.0 720.758  13
  -1  19  -2 10499.8 662.060  24
  -1  19  -2 9687.20 613.178   9
   1  19   2 10091.6 660.707   9
   1  19   2 9716.39 627.528  14
   1  19   2 9709.99 586.910  22
  -1  19  -2 10087.9 653.273  21
   1  19   2 10196.3 626.296  13
  -1  19  -3 1314.22 244.723  24
   1  19   3 1261.89 239.492  14
   1  19   3 1515.79 302.960  13
  -1  19  -3 1315.89 248.020  21
  -1  19  -4 13409.9 757.454  24
   1  19   4 12869.8 741.583  27
   1  19   4 13623.9 765.147  14
   1  19   4 13285.5 738.194  13
  -1  19  -4 11818.7 617.106  20
   1  19   5 1689.73 268.130  27
  -1  19  -5 2296.32 312.271  24
   1  19   5 1990.60 293.967  14
  -1  19  -5 2415.23 298.266  21
  -1  19  -5 1880.10 257.280  20
   1  19   6 547.171 157.527  27
  -1  19  -6 774.874 178.841  24
   1  19   6 611.136 171.429  14
  -1  19  -6 755.133 163.482  20
   1  19   7 11568.2 638.497  27
  -1  19  -7 12794.9 619.511  24
   1  19   7 12190.4 663.519  14
  -1  19  -7 10870.3 565.343  20
   1  19   8 531.669 137.395  27
   1  19   8 382.176 121.567  14
  -1  19  -8 318.665 98.5684  20
   1  19   9 3278.21 245.758  14
  -1  19  -9 3091.59 235.544  20
  -1  20   9 1170.62 153.054  15
  -1  20   9 761.110 132.376  14
   1  20  -9 1101.80 143.281  20
  -1  20   8 1540.59 206.141  15
   1  20  -8 1829.28 207.139  21
   1  20  -8 1527.13 190.160  20
  -1  20   7 1819.31 249.433  15
   1  20  -7 1751.39 237.913  21
   1  20  -7 1886.58 223.684  20
  -1  20   6 11820.3 660.625  15
   1  20  -6 11361.0 581.913  22
   1  20  -6 12763.2 681.361  21
  -1  20   6 10849.5 510.218  13
  -1  20   5 877.198 201.334  15
   1  20  -5 991.125 204.633  21
   1  20  -5 973.111 189.435  22
  -1  20   5 543.293 119.267  13
  -1  20   4 8057.69 561.112  15
   1  20  -4 7801.99 524.824  22
   1  20  -4 8271.66 576.968  21
  -1  20   4 7665.72 477.583  13
  -1  20   3 10635.3 626.800  24
  -1  20   3 10982.8 655.681  15
   1  20  -3 10498.7 644.313  21
   1  20  -3 10555.9 617.910  22
  -1  20   2 45.1534 77.0747   9
  -1  20   2-24.6135 64.1575  24
   1  20  -2-21.6535 55.8475  22
  -1  20   2 105.505 103.842  15
   1  20  -2 97.8167 90.7397   9
   1  20  -2-13.5076 65.8080  21
  -1  20   1 169.359 85.6654   9
  -1  20   1 560.704 173.294  15
   1  20  -1 364.250 138.009  22
  -1  20   1 426.860 147.613  24
   1  20  -1 326.952 124.287  14
   1  20  -1 306.243 123.645   9
  -1  20   1 387.137 127.214  21
   1  20  -1 388.634 135.237  21
   1  20   0 90623.1 1813.28  14
  -1  20   0 85565.0 1732.10  15
  -1  20   0 83042.9 1725.43   9
   1  20   0 99364.1 2065.16   9
  -1  20   0 91388.8 1915.20  24
   1  20   0 99809.4 1931.08  13
   1  20   0 90414.7 1847.83  22
  -1  20   0 88409.2 1892.64  21
   1  20   0 91608.4 1746.15  21
  -1  20  -1 27825.0 981.352  15
   1  20   1 31473.0 1168.38   9
   1  20   1 29355.3 1064.62  14
  -1  20  -1 27978.6 1079.78  24
   1  20   1 29053.0 1038.09  22
  -1  20  -1 27819.9 1029.09   9
  -1  20  -1 30040.9 1126.77  21
   1  20   1 29847.5 1076.90  13
   1  20   2 221.861 90.2366  22
   1  20   2 124.076 85.1968  14
  -1  20  -2 277.971 132.778  21
  -1  20  -2 373.815 147.191  24
  -1  20  -3 59.4913 91.5037  24
   1  20   3 62.3807 100.126  14
  -1  20  -3 2.64259 77.2490  21
  -1  20  -4 182.291 85.8261  24
   1  20   4 194.001 127.488  14
  -1  20  -4 357.621 130.009  21
  -1  20  -4 193.082 84.1583  20
  -1  20  -5 3257.65 363.243  24
   1  20   5 3616.93 394.465  14
  -1  20  -5 3647.69 357.327  21
  -1  20  -5 2800.77 299.591  20
  -1  20  -6 2058.95 270.500  24
   1  20   6 1706.44 267.342  14
  -1  20  -6 1846.78 239.959  20
  -1  20  -7 1117.21 178.924  24
   1  20   7 1040.86 196.824  14
  -1  20  -7 1167.60 181.275  20
   1  20   8 822.497 150.484  14
  -1  20  -8 735.255 132.398  20
  -1  20  -9 857.284 112.117  20
  -1  21   9 809.145 116.910  15
  -1  21   9 727.552 107.966  14
   1  21  -9 800.067 110.152  20
  -1  21   8 79.2543 82.1746  15
  -1  21   8 122.625 70.9598  14
   1  21  -8 30.3886 45.1560  21
   1  21  -8-6.58568 42.5384  20
  -1  21   7 6078.56 426.236  15
  -1  21   7 5382.71 373.614  14
   1  21  -7 6509.54 431.696  21
   1  21  -7 5990.08 364.082  20
  -1  21   6 945.281 193.662  15
  -1  21   6 1561.22 204.090  13
   1  21  -6 1167.49 206.633  21
  -1  21   5 89.6121 78.0785  13
  -1  21   5 183.537 111.534  15
   1  21  -5 288.480 120.767  22
   1  21  -5 180.103 111.353  21
  -1  21   4 840.190 209.835  15
   1  21  -4 906.697 195.460  22
   1  21  -4 735.688 183.675  21
  -1  21   4 463.868 105.247  13
  -1  21   3 5632.16 471.997  15
   1  21  -3 6431.55 499.858  22
   1  21  -3 6196.45 498.450  21
  -1  21   3 6210.94 451.100  13
   1  21  -2 177.867 114.360  22
  -1  21   2 247.868 127.868  24
  -1  21   2 103.094 93.5653  15
   1  21  -2 53.4967 93.5828  21
  -1  21   1 46.6997 86.4290  15
  -1  21   1 111.381 88.4819  24
   1  21  -1 26.5729 87.1375  22
   1  21  -1-63.0155 91.3081  21
   1  21  -1 133.711 99.4046  14
  -1  21   0 4361.17 404.068  15
  -1  21   0 4760.82 441.356  24
   1  21   0 4351.70 403.084  14
  -1  21   0 4041.25 410.506  21
   1  21   0 4490.70 390.668  21
   1  21   0 4708.64 422.765  13
   1  21   0 4067.72 397.524  22
  -1  21  -1 1123.05 224.917  24
   1  21   1 1487.63 244.897  14
   1  21   1 1035.94 213.394  22
   1  21   1 1546.28 280.403  13
  -1  21  -1 1322.61 244.288  21
   1  21   2 10430.7 603.281  22
   1  21   2 11269.0 670.312  13
  -1  21  -2 10903.9 681.587  24
   1  21   2 11364.2 685.431  14
  -1  21  -2 11217.4 681.297  21
  -1  21  -3 514.896 158.556  24
   1  21   3 433.700 148.487  14
  -1  21  -3 590.781 164.162  21
  -1  21  -4 791.609 186.817  24
   1  21   4 791.117 196.428  14
  -1  21  -4 616.252 160.634  21
  -1  21  -4 638.821 138.642  20
  -1  21  -5 5808.06 465.212  24
   1  21   5 5472.87 466.928  14
  -1  21  -5 4751.53 366.984  20
   1  21   6 26592.3 966.491  14
  -1  21  -6 27260.4 898.017  24
  -1  21  -6 24532.8 802.450  20
  -1  21  -7-16.8034 50.7659  20
  -1  21  -7 75.5070 49.3491  24
   1  21   7-43.9424 64.9658  14
   1  21   8 57.8842 59.3542  14
  -1  21  -8 37.5953 43.9277  20
  -1  22   8 1543.14 179.223  15
  -1  22   8 1317.10 148.417  14
   1  22  -8 1808.03 173.384  21
   1  22  -8 1591.63 151.295  20
  -1  22   7 990.362 170.277  15
  -1  22   7 891.123 141.519  14
   1  22  -7 1022.87 166.352  21
  -1  22   6 1158.45 204.577  15
   1  22  -6 1406.23 218.061  21
  -1  22   6 1525.18 198.045  13
  -1  22   5 10107.3 593.877  15
   1  22  -5 9632.27 536.198  22
   1  22  -5 10540.6 609.756  21
  -1  22   5 8813.44 466.572  13
  -1  22   4 813.558 184.564  15
   1  22  -4 976.426 191.856  22
   1  22  -4 973.627 199.223  21
  -1  22   4 538.930 122.419  13
   1  22  -3 326.580 124.525  22
  -1  22   3 553.896 162.746  15
   1  22  -3 429.116 137.645  21
  -1  22   3 382.792 101.746  13
  -1  22   2 771.910 185.655  15
  -1  22   2 666.560 158.518  24
   1  22  -2 880.934 187.912  22
   1  22  -2 754.989 176.789  21
  -1  22   1 5020.18 443.893  15
  -1  22   1 4828.83 431.651  24
   1  22  -1 5293.10 428.181  14
   1  22  -1 5342.02 455.093  22
   1  22  -1 5079.31 428.851  21
  -1  22   0 4997.82 449.855  24
  -1  22   0 5075.78 430.865  15
   1  22   0 5478.74 450.003  14
   1  22   0 5247.17 417.525  21
   1  22   0 6025.78 478.724  13
   1  22   0 5467.29 454.135  22
   1  22   1 67.6054 81.4055  22
  -1  22  -1 128.316 110.578  24
   1  22   1 179.870 118.029  14
  -1  22  -1-65.5611 99.6418  21
  -1  22  -2 295.853 130.639  24
   1  22   2 482.798 137.359  22
   1  22   2 454.027 142.839  14
   1  22   2 933.420 270.289  13
  -1  22  -2 510.118 167.993  21
  -1  22  -3 4193.69 407.217  24
   1  22   3 4024.99 400.871  14
  -1  22  -3 4546.36 425.303  21
   1  22   4 3685.67 378.748  14
  -1  22  -4 4016.78 385.729  24
  -1  22  -4 3799.02 366.285  21
  -1  22  -5 5370.58 419.175  24
   1  22   5 5141.02 432.008  14
  -1  22  -5 4945.89 347.003  20
  -1  22  -6 1743.22 201.197  20
  -1  22  -6 1950.26 225.568  24
   1  22   6 2130.86 265.636  14
   1  22   7 445.512 116.775  14
  -1  22  -7 352.262 88.6919  20
  -1  23   7 450.335 119.864  15
   1  23  -7 669.410 126.190  21
  -1  23   6 1752.38 235.133  15
   1  23  -6 1790.96 230.948  21
  -1  23   6 2109.49 210.352  13
  -1  23   5 1551.96 241.166  15
   1  23  -5 1855.99 232.584  22
   1  23  -5 1976.59 262.617  21
  -1  23   5 2017.35 230.927  13
  -1  23   4 7139.02 508.501  15
   1  23  -4 6723.23 463.984  22
   1  23  -4 7404.18 514.501  21
  -1  23   4 6477.78 407.714  13
  -1  23   3 4576.07 415.006  15
   1  23  -3 4167.82 385.921  22
   1  23  -3 3923.90 380.666  21
  -1  23   3 3749.56 325.505  13
   1  23  -2 1093.21 210.174  22
  -1  23   2 1033.42 211.014  15
   1  23  -2 1483.92 238.336  21
  -1  23   2 737.637 146.308  13
  -1  23   1 8626.44 560.910  15
  -1  23   1 8072.29 549.396  24
   1  23  -1 7325.59 512.264  22
   1  23  -1 7722.27 521.197  21
   1  23  -1 8133.82 513.777  14
  -1  23   0 643.327 175.443  24
   1  23   0 618.481 165.788  14
   1  23   0 615.252 166.566  22
   1  23   0 595.830 135.543  21
   1  23   1 53628.2 1360.60  13
  -1  23  -1 48961.8 1369.44  24
   1  23   1 52042.9 1377.79  14
   1  23   1 48599.5 1264.22  22
  -1  23  -2 18350.3 835.137  24
   1  23   2 18801.3 834.054  14
   1  23   2 18056.9 728.343  22
   1  23   2 19608.8 830.690  13
  -1  23  -3 2257.75 293.381  24
   1  23   3 2295.76 296.951  14
  -1  23  -4 73.8237 93.8907  24
   1  23   4-28.5831 86.3536  14
  -1  23  -5 3900.10 328.564  24
   1  23   5 3831.65 350.987  14
  -1  23  -6 326.990 84.6529  24
  -1  23  -6 472.027 96.7947  20
   1  23   6 578.087 135.084  14
   1  23   7 6927.49 364.654  14
  -1  24   7 712.476 117.681  15
   1  24  -7 742.834 114.186  21
  -1  24   6-91.2663 78.2210  15
   1  24  -6 29.8160 52.3531  21
  -1  24   5 42.7391 79.9937  15
   1  24  -5 51.1181 72.6799  21
   1  24  -4 1479.02 213.413  22
  -1  24   4 1605.91 242.020  15
   1  24  -4 1520.57 230.459  21
  -1  24   4 1554.54 205.632  13
   1  24  -3 1738.90 244.520  22
   1  24  -3 1477.80 234.420  21
  -1  24   3 1746.75 261.399  15
  -1  24   3 1412.23 197.829  13
  -1  24   2 13365.9 677.605  15
   1  24  -2 13635.2 670.144  22
   1  24  -2 13154.0 667.264  21
  -1  24   2 11826.2 587.961  13
   1  24  -1 4024.60 368.752  22
   1  24  -1 3797.58 354.548  21
  -1  24   1 3010.70 299.422  13
   1  24   0 40792.7 1133.88  14
  -1  24   0 36453.4 1138.44  24
   1  24   0 38166.5 1104.69  22
   1  24   0 39643.8 1067.21  21
  -1  24  -1 6470.50 481.405  24
   1  24   1 6989.22 480.160  14
   1  24   1 6338.49 436.216  22
  -1  24  -2 627.862 164.383  24
   1  24   2 669.170 169.637  14
  -1  24  -3 1834.15 246.199  24
   1  24   3 2139.73 273.533  14
  -1  24  -4 5222.75 383.022  24
   1  24   4 5619.15 418.384  14
   1  24   5 10051.0 518.577  14
  -1  24  -5 9379.49 446.639  24
   1  24   6 540.781 115.575  14
  -1  25   6 698.091 122.046  15
   1  25  -6 551.677 108.362  21
  -1  25   5 3546.75 297.990  15
   1  25  -5 4099.23 320.613  21
  -1  25   5 3470.04 252.293  13
  -1  25   4 336.247 127.132  15
   1  25  -4 166.074 94.4177  21
  -1  25   3 3490.50 330.226  15
   1  25  -3 3142.67 297.965  22
   1  25  -3 3234.22 318.233  21
  -1  25   3 2978.23 267.555  13
   1  25  -2 23900.5 830.031  22
   1  25  -2 22293.9 822.929  21
   1  25  -1 3615.85 329.753  22
   1  25  -1 4486.75 361.897  21
  -1  25   1 3473.85 313.632  13
   1  25   0 20.0581 62.1137  22
  -1  25   0-193.534 138.984  13
  -1  25  -1 2220.97 272.157  24
   1  25   1 2335.95 265.771  14
   1  25   1 2197.28 237.949  22
  -1  25  -2 400.868 123.839  24
   1  25   2 288.219 112.067  14
  -1  25  -3 1610.27 214.843  24
   1  25   3 1861.81 231.301  14
  -1  25  -4-35.5744 46.0127  24
   1  25   4-25.5671 54.3000  14
   1  25   5 1852.17 202.665  14
   1  26  -5 2870.17 234.842  21
   1  26  -4 14862.2 583.137  21
  -1  26   4 13367.1 473.938  13
   1  26  -3 3716.90 308.983  21
  -1  26   3 2855.02 250.790  13
   1  26  -2 28800.2 837.222  22
   1  26  -2 28419.8 844.593  21
  -1  26   2 27348.0 775.739  13
   1  26  -1 18765.0 675.954  22
   1  26  -1 19108.8 666.138  21
  -1  26   1 17121.5 639.032  13
   1  26   0 470.264 110.143  22
  -1  26   0 132.344 79.4749  13
   1  26   1 9104.49 420.047  22
  -1  26  -1 8916.28 452.725  13
  -1  26  -2 8156.10 448.054  24
  -1  26  -2 7426.44 400.397  13
  -1  26  -3 5455.03 339.001  24
   1  26   3 6183.69 367.863  14
  -1  26  -3 5227.56 307.616  13
   1  26   4 335.079 86.2872  14
   1  27  -4 8913.65 385.147  21
   1  27  -3 2677.72 225.872  21
  -1  27   3 3254.98 231.958  13
   1  27  -2 1577.18 176.315  21
  -1  27   2 1423.48 168.383  13
   1  27  -1 240.957 76.5425  21
  -1  27   1-81.9873 84.0747  13
   1  27   0 208.295 72.2429  22
  -1  27   0 143.260 74.1212  13
  -1  27  -1 565.663 100.268  13
  -1  27  -2 10184.2 403.028  13
  -2   0  13-122.985 68.3929  15
   2   0 -13 19.7362 45.1184  12
   2   0 -12 15920.8 645.876  17
  -2   0  12 14449.8 575.983  15
   2   0 -11-11.2261 60.8933  17
   2   0 -10 19643.1 862.141  17
   2   0  -9 62.8885 69.0756  17
  -2   0   9 166.178 96.6166  25
  -2   0   8 18927.7 782.923  25
   2   0  -8 18971.0 840.771   7
   2   0  -7 98.3996 72.5173   7
   2   0  -6 7659.14 491.614   7
   2   0  -5-32.5033 61.4052   7
   2   0  -4 3473.49 287.797   7
   2   0  -3-58.7439 57.0514   7
   2   0  -2 2846.67 239.018   7
   2   0  -1 81.1315 61.4267   7
  -2   0   1-33.7509 56.4474   4
  -2   0   0 77485.1 1084.82   4
   2   0   0 81474.8 1183.56   5
  -2   0  -1 19.7676 46.7994   4
   2   0   1 96.5066 52.8032  11
   2   0   1 26.7302 46.7049   5
   2   0   2 16667.8 558.634  11
   2   0   2 16446.6 572.760   5
  -2   0  -2 17637.7 555.734   4
   2   0   3 13.3927 35.3596  11
  -2   0  -3-27.7437 52.9976   8
   2   0   4 4308.96 325.950  11
  -2   0  -4 4982.19 332.904   8
  -2   0  -5 228.070 93.7860   6
  -2   0  -6 28383.5 967.377   6
   2   0   6 33543.5 1147.82  19
   2   0   7 191.493 115.691  19
   2   0   8 5134.98 466.097  19
   2   0   9 131.491 90.7057  19
   2   0   9-73.1062 106.090  27
   2   0  10 9475.17 522.934  27
   2   0  10 9339.05 512.863  19
   2   0  11-104.687 53.9814  19
   2   0  11-57.7374 59.6827  27
   2  -1 -13 2254.40 196.654  17
  -2  -1  13 2271.72 181.652  15
  -2   1  13 2168.52 178.171  15
   2   1 -13 2218.45 207.794  12
   2   1 -12 987.061 166.953  17
   2  -1 -12 880.960 161.326  17
  -2   1  12 806.401 151.298  15
  -2  -1  12 840.726 144.850  15
   2   1 -11 9559.30 566.568  17
   2  -1 -11 9738.48 580.717  17
  -2   1  11 9290.47 525.860  15
   2   1 -10 25757.9 979.911  17
   2  -1 -10 25754.8 989.506  17
  -2  -1   9 5829.96 439.716  25
   2  -1  -9 6578.41 505.616  17
  -2   1   9 5423.63 432.029  25
   2   1  -9 5697.70 426.896  26
   2   1  -8 9848.20 611.963   7
   2  -1  -8 9378.60 587.477   7
  -2   1   8 9734.28 567.159  25
  -2  -1   8 9383.09 549.509  25
   2   1  -7 4936.03 421.709   7
   2  -1  -7 4506.92 400.403   7
   2   1  -6 87.3248 77.7881   7
   2  -1  -6 10.0706 72.1842   7
   2   1  -5 21335.5 776.704   7
   2  -1  -5 21692.1 767.920   7
   2   1  -4 908.469 155.336   7
   2  -1  -4 869.267 147.543   7
   2  -1  -3 691.850 128.772   7
   2   1  -3 534.893 114.845   7
   2   1  -2 24700.0 692.078   7
   2  -1  -2 24111.0 686.215   7
   2   1  -1 3452.37 253.760   7
   2  -1  -1 3479.77 257.839   7
  -2  -1   1 3874.01 244.813   4
   2  -1   0 1686.54 175.248   5
  -2   1   0 1715.12 171.169   4
  -2  -1   0 1548.90 154.855   4
   2   1   0 1767.66 183.429   5
   2  -1   1 57382.5 956.784  11
   2  -1   1 55740.7 994.169   5
   2   1   1 55088.1 1015.17   5
  -2   1  -1 56289.2 982.494   4
  -2  -1  -1 53547.3 904.041   4
   2   1   1 53752.8 994.320  11
   2  -1   2 5077.90 297.185  11
   2   1   2 4968.72 317.057  11
   2  -1   2 4292.03 289.262   5
   2   1   2 4287.99 298.693   5
  -2   1  -2 5363.42 313.141   4
  -2  -1  -2 4462.95 273.062   4
   2   1   3 1873.48 206.714  11
  -2   1  -3 1805.40 193.023   8
  -2  -1  -3 1691.69 175.983   8
   2   1   4 78.7777 56.6797  11
  -2   1  -4 172.849 76.9430   8
   2   1   5 199.422 95.7978  11
  -2   1  -5 269.497 95.0582   6
  -2  -1  -5 194.670 93.0113   6
   2   1   6 10734.9 648.255  19
   2  -1   6 11237.2 668.169  19
  -2  -1  -6 9253.29 545.992   6
  -2   1  -6 8658.74 539.286   6
   2   1   7 48264.4 1418.54  19
   2  -1   7 46938.4 1410.50  19
   2   1   8 1177.92 227.896  19
   2  -1   8 962.669 205.860  19
   2   1   8 1609.10 272.408  27
   2   1   9 517.996 146.100  19
   2   1   9 486.937 145.997  27
   2  -1   9 388.067 148.797  27
   2  -1   9 432.218 135.825  19
   2  -1  10 1247.50 195.000  19
   2   1  10 1067.33 171.480  19
   2   1  10 1083.50 189.300  27
   2  -1  10 963.886 174.324  27
   2  -1  11 214.367 66.0008  19
   2  -1  11 309.674 86.5169  27
   2   1  11 344.519 86.2265  27
   2  -2 -13 8338.77 378.188  17
  -2   2  13 7239.41 316.893  15
  -2  -2  13 7095.36 316.780  15
   2   2 -13 7739.47 381.625  12
  -2   2  12 2151.45 222.808  15
   2   2 -12 2678.69 261.430  17
   2  -2 -12 2386.14 255.486  17
  -2  -2  12 2187.10 226.977  15
   2   2 -11 70.8950 58.7495  17
   2  -2 -11 71.9187 75.9700  17
   2   2 -11 35.3000 64.0157  26
  -2   2  11-28.4899 78.5348  15
   2  -2 -10 4184.88 406.501  17
   2   2 -10 4246.13 366.448  26
   2  -2  -9 2341.90 312.904  17
   2   2  -9 1763.64 246.928  26
  -2   2   9 1732.50 251.037  25
  -2  -2   9 1900.03 247.438  25
   2   2  -8 3839.88 387.200   7
   2  -2  -8 3333.53 349.732   7
   2   2  -8 3539.59 340.246  26
  -2   2   8 3813.49 363.799  25
  -2  -2   8 3803.18 349.982  25
   2   2  -7 5965.55 464.034   7
   2  -2  -7 6011.85 453.484   7
   2   2  -6 4499.89 383.113   7
   2  -2  -6 4207.70 359.533   7
   2   2  -5 26172.1 857.122   7
   2  -2  -5 27041.5 852.968   7
   2   2  -4 24.4804 48.2756   7
   2  -2  -4 188.324 85.2728   7
   2   2  -3 21828.4 679.233   7
   2  -2  -3 23827.9 714.132   7
   2   2  -2 9576.63 428.723   7
  -2   2   2 9898.06 417.980   4
   2  -2  -2 9719.89 435.531   7
   2   2  -1 82302.1 1216.92   7
  -2  -2   1 84444.5 1097.27   4
  -2   2   1 85113.9 1197.62   4
   2   2   0 159281. 1738.72  11
   2   2   0 159619. 1701.34   5
  -2  -2   0 155281. 1453.47   4
   2  -2   0 155884. 1591.51   5
  -2   2  -1 189.868 73.3095   4
  -2  -2  -1 164.091 62.6237   4
   2   2   1 225.236 80.5571  11
   2  -2   1 165.593 58.5782   5
   2   2   1 255.415 74.5489   5
   2   2   2 8716.41 430.481  11
   2  -2   2 8171.88 395.740   5
  -2   2  -2 7954.16 392.050   4
   2   2   3 13290.0 564.969  11
  -2   2  -3 12650.7 514.900   8
   2   2   4 5312.82 385.937  11
  -2   2  -4 5579.18 370.117   8
   2   2   5 5446.98 418.944  11
  -2  -2  -5 4467.63 370.565   6
  -2   2  -5 5341.17 415.115   6
  -2   2  -5 5565.80 393.869   8
   2   2   6 5961.19 478.582  19
   2  -2   6 5802.01 483.163  19
   2   2   6 5297.12 432.733  11
  -2   2  -6 4764.92 403.513   6
  -2  -2  -6 5024.62 403.539   6
   2  -2   7 27235.0 1081.03  19
   2   2   7 27987.8 1066.95  19
   2   2   8 157.868 102.910  19
   2  -2   8-57.8774 101.888  19
   2   2   8 43.3550 88.8706  27
   2   2   9 160.972 91.8397  19
   2   2   9 269.247 92.5194  27
   2  -2   9 332.669 122.834  19
   2  -2  10 2753.29 276.412  27
   2  -2  10 2971.41 296.490  19
   2   2  10 2895.17 304.914  27
   2   2  10 2876.21 275.148  19
   2   2  11 6147.19 336.051  27
   2  -2  11 6228.66 336.981  19
   2  -3 -13 712.200 112.977  17
  -2  -3  13 571.600 95.3453  15
  -2   3  13 581.534 94.1580  15
   2   3 -13 737.270 121.474  12
   2  -3 -12 1793.60 220.750  17
  -2   3  12 1144.78 170.101  15
   2   3 -12 1726.68 221.433  12
   2   3 -11 17.6076 54.9540  17
   2  -3 -11 54.7513 73.4101  17
   2   3 -11-44.8483 67.4303  26
  -2   3  11 53.3091 77.6956  15
   2  -3 -10 6099.05 488.093  17
   2   3 -10 6136.50 447.772  26
  -2   3  10 5748.38 453.910  15
  -2   3   9 3788.03 373.656  25
   2   3  -9 4196.26 382.748  26
  -2   3   8 13373.1 683.450  25
   2   3  -8 12710.0 652.053  26
   2  -3  -7 274.374 105.046   7
   2   3  -7 518.977 142.817   7
   2   3  -6 90.1376 80.2471   7
   2  -3  -6 300.470 111.037   7
   2   3  -5 36520.0 1018.67   7
   2  -3  -5 36306.5 980.758   7
   2   3  -4 67268.6 1275.09   7
   2  -3  -4 68256.0 1262.52   7
   2   3  -3 77169.7 1277.58   7
   2  -3  -3 78936.0 1296.65   7
   2   3  -2 3622.63 265.017   7
   2  -3  -2 3920.19 278.323   7
  -2   3   2 3359.22 249.639   4
   2   3  -1 185531. 1814.84   7
   2  -3  -1 191448. 1912.01   7
  -2  -3   1 190100. 1614.58   4
   2   3   0 150.923 92.3546  11
   2  -3   0 197.219 77.3647   5
   2   3   0 96.3306 68.3666   5
  -2   3   0 34.8530 72.6507   4
  -2  -3   0-29.3399 62.4676   4
   2   3   1 25876.7 737.410  11
   2  -3   1 25969.5 662.097   5
   2   3   1 25729.6 715.800   5
  -2   3  -1 24774.1 680.774   4
  -2   3  -2 397.614 101.868   4
   2   3   2 455.146 112.601  11
   2   3   3 10552.4 520.730  11
  -2   3  -3 9977.89 470.972   8
   2   3   4 17426.3 713.720  11
  -2   3  -4 16380.0 646.976   8
   2   3   5 10279.5 587.657  11
  -2  -3  -5 9768.72 542.621   6
  -2   3  -5 9313.76 549.743   6
  -2   3  -5 10441.8 549.801   8
   2  -3   6 60309.7 1557.11  19
   2   3   6 56358.0 1444.74  11
  -2  -3  -6 52404.7 1266.27   6
   2   3   6 63264.3 1552.96  19
   2  -3   7 15660.8 822.641  19
   2   3   7 16144.5 793.042  11
   2   3   7 18559.8 873.628  27
   2   3   7 18045.2 851.642  19
   2  -3   8 5234.65 470.742  19
   2   3   8 5738.19 494.904  27
   2   3   8 5925.13 481.581  19
   2   3   9 770.441 168.449  19
   2  -3   9 623.133 160.030  19
   2   3   9 535.395 164.774  27
   2   3  10 1668.40 227.820  27
   2  -3  10 1919.80 242.000  19
   2  -3  11 710.993 123.175  19
   2   3  11 536.057 104.966  27
   2  -4 -13 608.140 105.210  17
  -2  -4  13 452.955 80.6804  15
   2   4 -13 550.423 106.057  12
  -2   4  13 438.917 81.4355  15
  -2   4  12 323.779 97.9823  15
   2  -4 -12 452.104 118.372  17
   2   4 -12 508.387 125.968  12
   2  -4 -11 2644.04 299.028  17
   2   4 -11 2699.74 277.601  26
  -2   4  11 2529.53 276.929  15
   2  -4 -10 85128.5 1807.69  17
   2   4 -10 81884.2 1642.22  26
  -2   4  10 80074.4 1635.11  15
   2   4  -9 50.8578 56.4574  26
  -2   4   9 105.488 100.890  25
  -2   4   9 59.4912 85.5050  15
  -2   4   8 41589.3 1209.68  25
   2   4  -8 39086.3 1157.41  26
   2   4  -7 3951.97 381.062   7
   2  -4  -7 3787.48 353.849   7
  -2   4   7 3462.50 291.918  10
   2   4  -6 16324.2 730.498   7
   2  -4  -6 16176.7 690.922   7
   2   4  -5 1101.23 186.323   7
   2  -4  -5 1006.06 167.117   7
   2   4  -4 46021.2 1050.08   7
   2  -4  -4 43681.7 1013.15   7
   2   4  -3 6116.42 362.286   7
   2  -4  -3 5659.83 349.742   7
   2   4  -2 92.5535 46.7582   7
   2  -4  -2 187.948 68.9914   7
  -2   4   2 259.113 70.4167   4
   2   4  -1 131049. 1527.87   7
   2  -4  -1 129604. 1578.40   7
   2  -4   0 98091.8 1235.15   5
   2   4   0 95949.1 1431.15  11
   2   4   0 93676.8 1367.95   5
  -2   4   0 97868.1 1348.49   4
   2   4   1 36649.2 902.007  11
  -2   4  -1 36628.9 849.537   4
   2  -4   1 37548.9 787.732   5
   2   4   1 35691.1 856.386   5
   2   4   2 11100.9 517.210  11
  -2   4  -2 10529.8 476.660   4
   2   4   3 11620.4 560.827  11
  -2   4  -3 10304.6 491.859   8
  -2   4  -4 36086.5 979.394   8
   2   4   4 36865.5 1068.70  11
   2   4   5 20137.7 842.038  11
  -2   4  -5 17621.9 758.679   6
  -2  -4  -5 18636.4 743.072   6
  -2   4  -5 19906.2 772.298   8
   2  -4   6 16329.3 812.747  19
   2   4   6 14761.7 756.885  11
  -2  -4  -6 13302.2 623.221   6
   2   4   6 17164.0 806.113  19
   2  -4   7 17222.7 860.851  19
   2   4   7 15673.0 787.437  11
   2   4   7 18702.8 886.791  27
   2   4   7 17069.2 820.951  19
   2  -4   8 6078.30 504.965  19
   2   4   8 7178.78 521.004  19
   2   4   8 6847.42 536.570  27
   2  -4   9 725.019 175.259  19
   2   4   9 698.066 170.237  27
   2   4  10 8281.46 488.581  27
   2  -4  10 7715.06 469.308  19
   2   4  11 1422.02 160.736  27
   2  -4  11 1557.05 172.878  19
   2  -5 -13 158.959 60.4763  17
  -2   5  13 55.8470 37.9535  15
  -2  -5  13 78.9953 49.9780  15
   2   5 -13 62.2472 53.7289  12
   2  -5 -12 244.450 95.2361  17
  -2   5  12 178.899 71.0580  15
   2   5 -12 178.253 84.9235  12
   2  -5 -11 14.5231 62.8248  17
   2   5 -11 2.72976 49.8055  26
  -2   5  11 57.9466 73.3697  15
   2   5 -11 45.7736 68.6461  12
   2  -5 -10 14944.1 759.060  17
   2   5 -10 14380.3 693.128  26
  -2   5  10 15034.0 706.288  15
   2   5  -9 35717.3 1129.48  26
  -2   5   9 36177.5 1135.72  15
  -2   5   9 35001.5 1141.62  25
   2   5  -8 10286.9 604.908  26
  -2   5   8 9870.94 596.812  25
  -2   5   8 10572.1 603.991  15
   2   5  -7 6827.29 500.058   7
   2  -5  -7 6392.53 454.487   7
  -2   5   7 5929.63 394.289  10
   2   5  -6 1668.11 237.452   7
   2  -5  -6 1708.65 228.418   7
   2   5  -5 26246.3 862.993   7
   2  -5  -5 24512.3 793.610   7
   2   5  -4 12463.0 549.397   7
   2  -5  -4 12379.2 540.722   7
   2   5  -3 61358.4 1155.32   7
   2  -5  -3 59452.8 1131.29   7
   2   5  -2 781.679 129.220   7
   2  -5  -2 674.293 124.351   7
  -2   5   2 437.447 100.640   4
   2   5  -1 14590.9 513.715   7
  -2   5   1 15272.7 549.962   4
   2   5  -1 15275.1 551.092   5
   2  -5   0 97127.7 1218.01   5
   2   5   0 94711.6 1394.32   5
  -2   5   0 95840.8 1376.65   4
   2   5   1 4834.59 341.246  11
   2  -5   1 4923.49 282.002   5
   2   5   1 4267.44 307.791   5
  -2   5  -1 4730.08 317.230   4
   2   5   2 23152.2 769.853  11
  -2   5  -2 21977.9 699.881   4
   2   5   3 12963.5 613.491  11
  -2   5  -3 12243.5 551.236   8
   2   5   4 36127.0 1086.86  11
  -2  -5  -4 33123.3 944.369   6
  -2   5  -4 33594.9 967.649   8
   2   5   5 166.795 90.8741  11
  -2   5  -5 409.771 124.766   6
  -2  -5  -5 274.890 92.3672   6
  -2   5  -5 305.933 112.166   8
   2  -5   6 4006.33 405.818  19
   2   5   6 4239.18 414.155  11
   2   5   6 5012.92 437.418  19
   2  -5   7 1947.85 298.168  19
   2   5   7 1702.46 271.119  11
   2   5   7 1921.97 284.184  27
   2   5   7 1964.18 282.149  19
   2  -5   8 710.917 177.464  19
   2   5   8 1003.44 219.708  27
   2  -5   9 2114.47 281.622  19
   2   5   9 2305.49 301.457  27
   2  -5  10 262.159 95.6458  19
   2   5  10 357.541 113.169  27
   2   5  11 1063.08 140.522  27
   2  -5  11 1032.96 139.911  19
   2  -6 -13 175.850 57.3755  17
  -2   6  13 128.265 50.8299  15
  -2  -6  13 299.895 66.9967  15
   2   6 -13 325.577 79.5932  12
   2  -6 -12 240.168 77.6633  17
  -2   6  12 221.517 87.0715  15
   2   6 -12 221.923 61.5988  20
   2   6 -12 290.975 97.3125  12
   2  -6 -11 3789.46 353.306  17
   2   6 -11 3675.37 324.962  26
  -2   6  11 3671.40 327.738  15
   2   6 -11 4080.93 375.063  12
   2   6 -10 11643.4 629.068  26
  -2   6  10 10781.4 595.413  15
   2   6 -10 11990.1 688.493  12
  -2   6   9 15621.5 764.739  25
   2   6  -9 16409.9 774.334  26
  -2   6   9 15639.8 748.707  15
  -2   6   8 295.059 147.712  25
  -2   6   8 349.171 145.344  15
   2   6  -8 354.797 131.304  26
   2   6  -7 26929.2 937.321   3
   2   6  -7 26829.4 986.694   7
   2  -6  -7 25210.8 887.266   7
   2   6  -6 182.853 97.3258   7
   2  -6  -6 248.348 89.7905   7
   2   6  -5 2053.31 245.391   7
   2  -6  -5 2135.02 240.367   7
   2   6  -4 4193.51 323.141   7
   2  -6  -4 3133.56 277.684   7
  -2   6   3 55277.8 1110.84   4
   2  -6  -3 57686.4 1121.82   7
  -2   6   2 5049.22 329.598   4
   2   6  -2 5121.84 314.711   7
   2  -6  -2 5328.65 334.555   7
   2   6  -1 155549. 1660.49   7
   2   6  -1 154909. 1787.36   5
  -2   6   1 156952. 1804.74   4
   2   6   0 5656.86 371.412  11
   2  -6   0 5619.36 290.586   5
  -2   6   0 5604.75 346.362   4
   2   6   1 12791.2 563.919  11
   2   6   1 12681.9 533.053   5
   2   6   1 12865.9 464.091   3
  -2   6  -1 13100.3 538.641   4
   2   6   2 76853.8 1446.04  11
  -2   6  -2 76121.8 1331.05   4
   2   6   3 9969.89 554.530  11
  -2   6  -3 8862.96 481.039   8
   2   6   4 59617.4 1430.59  11
  -2   6  -4 56744.8 1282.39   8
   2   6   5 184.920 114.550  11
  -2   6  -5 29.0565 43.8580   6
  -2   6  -5 112.414 88.9889   8
   2   6   6 44.9044 82.9088  19
   2  -6   6 311.934 131.459  19
   2   6   6 105.392 77.3967  11
   2   6   6 172.129 85.6754  27
  -2   6  -6 274.203 117.309  20
   2  -6   7 60381.8 1593.49  19
   2   6   7 64654.2 1659.44  27
   2  -6   8 901.591 195.470  19
   2   6   8 1299.23 236.685  27
   2  -6   9 1761.37 259.750  19
   2   6   9 1356.51 234.895  27
   2  -6  10 1.81664 67.7558  19
   2   6  10 141.278 81.1343  27
   2  -6  11 117.886 56.9006  19
   2   6  11 188.746 77.7227  27
   2  -7 -13 2011.07 167.905  17
   2   7 -13 2037.88 175.399  12
   2  -7 -12 3610.56 295.462  17
  -2   7  12 3578.47 268.014  15
   2   7 -12 3405.15 232.295  20
   2   7 -12 3621.74 304.537  12
   2  -7 -11 359.811 119.461  17
   2   7 -11 314.257 110.383  26
  -2   7  11 297.620 108.080  15
   2   7 -11 326.785 117.547  12
  -2   7  10 10058.8 570.080  15
   2   7 -10 9561.24 569.321  26
   2   7 -10 10522.6 643.618  12
   2   7  -9 3799.97 379.618  26
  -2   7   9 3954.92 375.477  15
   2   7  -9 4685.50 440.157  12
   2   7  -8 472.687 141.189  26
  -2   7   8 432.532 139.214  15
  -2   7   8 504.136 153.792  25
   2   7  -7 189.504 86.5540   3
  -2   7   7 373.391 121.956  18
  -2   7   7 276.356 97.6979  10
   2  -7  -7 362.625 110.889   7
   2   7  -7 345.956 119.560  26
   2   7  -7 226.188 99.1547   7
  -2   7   7 276.761 79.3102  25
  -2   7   7 315.149 120.296  15
   2   7  -6 12026.7 635.003   3
   2   7  -6 13070.3 651.648   7
   2  -7  -6 10792.7 556.285   7
   2   7  -5 8754.02 496.040   7
   2  -7  -5 8690.28 476.308   7
   2   7  -4 123498. 1735.46   7
   2  -7  -4 121419. 1692.35   7
   2  -7  -3 106210. 1530.78   7
  -2   7   3 103068. 1548.44   4
   2   7  -2 195164. 1905.29   7
   2  -7  -2 196809. 2015.39   7
   2   7  -1 12463.2 518.681   5
  -2   7   1 11104.9 494.032   4
   2   7   0 147392. 1951.73  11
   2   7   0 148578. 1809.14   5
   2   7   0 152582. 1805.65   3
   2   7   1 4475.64 346.256  11
   2   7   1 3984.06 309.595   5
  -2   7  -1 4171.12 315.471   4
   2   7   2 13797.5 629.665  11
  -2   7  -2 13989.3 586.582   4
   2   7   3 3152.07 319.943  11
  -2   7  -3 2763.43 278.979   8
   2   7   4 14411.4 719.988  11
  -2   7  -4 12379.9 631.314   6
  -2   7  -4 14009.7 655.731   8
   2   7   5 150.412 91.2586  11
  -2   7  -5 126.206 79.3746   6
  -2   7  -5 296.103 119.958   8
   2  -7   6 11926.4 689.391  19
   2   7   6 11143.1 686.920  11
   2   7   6 13299.6 747.017  27
  -2   7  -6 13022.4 702.506  20
   2   7   7 44262.1 1378.39  27
  -2   7  -7 44495.6 1281.00  20
   2  -7   8 515.879 160.188  19
   2   7   8 1168.14 242.149  27
   2  -7   9 1035.45 188.414  19
   2   7   9 995.649 208.236  27
   2  -7  10 95.2373 72.6903  19
   2   7  10 90.2362 63.2024  27
   2  -7  11 251.556 71.9481  19
   2  -8 -12 844.217 144.253  17
  -2   8  12 784.553 129.588  15
   2   8 -12 778.893 114.235  20
   2   8 -12 864.764 147.105  12
   2  -8 -11 9537.19 544.079  17
   2   8 -11 9468.78 509.819  26
  -2   8  11 9108.84 488.943  15
   2   8 -11 10664.9 590.312  12
  -2   8  10 11257.2 597.262  15
   2   8 -10 10581.6 597.977  26
   2   8 -10 11482.4 667.432  12
   2   8  -9 3655.85 369.350  26
  -2   8   9 3062.99 338.079  15
   2   8  -9 3127.47 362.106  12
  -2   8   8 1006.82 178.989  10
   2   8  -8 1332.72 230.590  26
  -2   8   8 1061.86 210.416  25
  -2   8   8 1135.47 206.116  15
   2   8  -8 1098.45 217.609  12
   2   8  -7 741.141 160.690   3
  -2   8   7 691.834 161.600  18
  -2   8   7 688.627 152.240  10
   2   8  -7 515.541 142.497  26
  -2   8   7 930.784 191.112  25
  -2   8   7 410.875 131.858  15
   2   8  -7 660.801 159.336  12
   2   8  -6 3831.05 348.290   3
   2  -8  -6 4298.31 347.570   7
   2   8  -5 13841.1 685.568   3
   2  -8  -5 14373.0 614.146   7
   2   8  -4 28141.0 962.324   3
   2  -8  -4 30358.7 845.858   7
  -2   8   4 27968.0 847.899   4
   2   8  -3 2947.10 307.721   3
   2  -8  -3 2569.24 239.268   7
  -2   8   3 2601.19 250.862   4
   2   8  -2 254013. 2686.57   3
   2  -8  -2 260748. 2327.60   7
   2   8  -2 253630. 2370.59   5
   2   8  -1 4118.48 306.925   5
   2   8  -1 3493.17 290.314   3
  -2   8   1 3303.97 264.707   4
   2   8   0 8110.34 473.843  11
   2   8   0 7778.57 423.662   5
   2   8   0 7857.49 424.391   3
  -2   8   0 7727.89 429.097   4
   2   8   1 10818.4 553.715  11
  -2   8  -1 10421.2 504.641   4
   2   8   2 60243.8 1362.86  11
  -2   8  -2 56815.6 1215.01   4
   2   8   3 10337.8 594.571  11
  -2   8  -3 9675.08 535.221   8
   2   8   4 26.5555 61.0285  11
  -2   8  -4 177.871 87.9040   6
  -2   8  -4 66.0458 73.7278   8
   2  -8   5 1254.16 217.600  19
   2   8   5 1222.05 231.177  11
   2   8   5 1273.51 220.620  27
  -2   8  -5 1606.41 245.190  20
  -2   8  -5 1002.86 188.892   6
   2  -8   6 10047.6 630.305  19
   2   8   6 10251.4 663.406  11
   2   8   6 11434.6 690.817  27
  -2   8  -6 11597.9 667.400  20
   2  -8   7 26301.2 1037.82  19
  -2   8  -7 29335.5 1045.55  20
   2   8   7 27912.1 1099.24  27
   2  -8   8 32622.6 1116.59  19
   2   8   8 33645.1 1172.18  27
   2  -8   9 5516.73 430.756  19
   2   8   9 6052.06 458.347  27
   2  -8  10 5676.69 373.720  19
   2   8  10 6436.31 402.717  27
   2  -8  11 4200.12 246.775  19
   2  -9 -12 1152.18 161.011  17
  -2   9  12 1177.90 148.909  15
   2   9 -12 1236.33 169.662  12
   2   9 -12 1123.81 131.594  20
   2  -9 -11 3254.95 310.270  17
  -2   9  11 3628.51 307.194  15
   2   9 -11 3872.85 352.937  12
   2   9 -10 182.190 93.6332  26
  -2   9  10 73.5347 77.5717  15
   2   9 -10 193.996 111.010  12
  -2   9   9 486.353 153.127  15
   2   9  -9 690.108 169.147  26
   2   9  -9 652.975 178.151  12
   2   9  -8 20411.3 909.785  12
  -2   9   8 16864.3 721.833  10
   2   9  -8 17681.4 827.702  26
  -2   9   8 18613.4 807.998  15
  -2   9   8 18239.4 836.860  25
  -2   9   7 3095.73 336.459  18
  -2   9   7 2812.70 303.665  10
   2   9  -7 2969.37 335.331  26
  -2   9   7 3197.07 351.880  25
  -2   9   7 3346.15 347.775  15
   2   9  -7 3567.62 371.583  12
   2   9  -6 889.802 181.192   3
  -2   9   6 609.010 151.176  10
  -2   9   5 3088.38 296.931   4
   2   9  -5 3246.78 324.973   3
   2   9  -4 13598.8 646.161   3
   2  -9  -4 15416.7 604.112   7
  -2   9   4 13763.7 607.289   4
   2   9  -3 7269.06 460.831   3
   2  -9  -3 7808.14 415.564   7
  -2   9   3 7260.09 433.680   4
   2   9  -2 14495.3 581.564   5
   2   9  -2 13948.1 632.949   3
  -2   9   2 13037.8 565.727   4
   2   9  -1 831.437 156.598   3
   2   9  -1 769.570 133.304   5
  -2   9   1 565.925 114.775   4
  -2   9   0 992.349 164.584   4
   2   9   0 866.869 150.853   3
   2   9   0 1050.64 159.399   5
   2   9   1 14828.5 666.608  11
  -2   9  -1 13193.2 588.177   4
   2   9   2 2521.80 292.269  11
  -2   9  -2 2044.46 248.969   8
  -2   9  -2 2076.15 243.601   4
   2   9   3 1340.49 224.963  11
  -2   9  -3 1214.73 198.176   8
   2   9   4 96.4570 71.3461  11
  -2   9  -4 14.6475 62.3424   6
  -2   9  -4 199.961 86.8869   8
   2  -9   5 11432.6 646.176  19
   2   9   5 12478.1 726.530  11
   2   9   5 13687.4 729.274  27
  -2   9  -5 12740.5 696.034  20
   2  -9   6 34.2397 70.7863  19
   2   9   6 48.8466 73.7934  11
   2   9   6 38.9922 80.2053  27
  -2   9  -6-56.1523 106.401  20
   2  -9   7 11526.1 678.628  19
   2   9   7 12293.4 731.331  27
  -2   9  -7 13603.6 717.643  20
   2  -9   8 14613.0 735.090  19
   2   9   8 14504.8 762.676  27
  -2   9  -8 16029.2 723.976  20
   2  -9   9 17599.8 741.391  19
   2   9   9 18341.0 779.377  27
   2  -9  10 807.469 144.510  19
   2   9  10 748.204 140.888  27
   2 -10 -12 8808.32 413.072  17
  -2  10  12 8321.25 358.511  15
   2  10 -12 9523.91 439.698  12
   2  10 -12 8463.36 342.428  20
   2 -10 -11 297.656 106.943  17
  -2  10  11 187.274 99.1867  15
   2  10 -11 226.799 103.209  12
   2  10 -10 770.484 164.540  26
  -2  10  10 774.936 170.902  15
   2  10 -10 627.133 161.482  12
   2  10  -9 19693.0 847.309  26
  -2  10   9 21706.4 856.846  15
   2  10  -9 22937.1 960.348  12
  -2  10   8 6005.06 461.321  15
  -2  10   8 6270.32 491.489  25
   2  10  -8 5503.62 466.554  26
   2  10  -8 7323.23 551.625  12
  -2  10   7 608.700 157.064  18
  -2  10   7 623.174 144.748  10
   2  10  -7 1124.20 213.109  26
  -2  10   7 835.451 189.280  25
  -2  10   7 643.087 163.347  15
   2  10  -7 573.521 169.154  12
  -2  10   6 3104.89 327.482  18
   2  10  -6 3170.72 337.547   3
   2  10  -6 2990.97 311.234  16
  -2  10   6 3138.74 313.462   4
  -2  10   6 2795.97 311.675  10
   2  10  -6 2926.80 328.496  26
  -2  10   6 2901.95 309.332  15
   2  10  -5 441.585 136.280   3
  -2  10   5 637.634 139.667   4
   2  10  -4 13276.9 673.423   3
  -2  10   4 14379.9 635.560   4
   2  10  -3 18033.2 765.282   3
  -2  10   3 17499.7 682.835   4
   2  10  -2 30587.3 959.392   3
  -2  10   2 29018.1 867.926   4
  -2  10   1 826.067 149.479   4
   2  10  -1 841.604 138.732   5
   2  10  -1 980.284 174.574   3
   2  10   0 11878.9 546.220   5
   2  10   0 11090.4 540.585   3
  -2  10   0 11046.1 540.459   4
   2  10   1 10263.0 571.588  11
  -2  10  -1 9610.60 522.070   4
   2  10   2 13944.8 692.165  11
  -2  10  -2 12370.8 606.581   8
  -2  10  -2 12835.1 607.508   4
   2  10   3 4525.54 412.267  11
  -2  10  -3 3897.42 355.533   6
  -2  10  -3 3959.90 358.401   8
   2  10   4 396.835 141.372  11
  -2  10  -4 54.0402 69.8888   6
  -2  10  -4 378.315 125.794  20
  -2  10  -4 231.156 100.733   8
   2 -10   5 2458.15 299.710  19
   2  10   5 3150.75 370.855  11
   2  10   5 2643.42 329.509  27
  -2  10  -5 2912.94 337.036  20
   2 -10   6 10426.9 633.865  19
   2  10   6 11095.4 690.686  27
  -2  10  -6 10362.5 640.991  20
   2 -10   7 1299.16 231.946  19
   2  10   7 1446.48 259.376  27
  -2  10  -7 1245.51 223.308  20
   2 -10   8 1736.09 257.671  19
   2  10   8 2103.20 292.148  27
  -2  10  -8 2102.80 267.467  20
   2 -10   9-29.0890 73.1013  19
   2  10   9 32.4590 83.3018  27
   2  10  10 1966.64 209.245  27
   2 -10  10 1572.25 183.464  19
   2 -11 -12 77.9629 59.5768  17
  -2  11  12 24.9384 44.9425  15
   2  11 -12 22.3957 37.2410  20
   2 -11 -11 2584.28 261.741  17
  -2  11  11 2537.77 241.106  15
   2  11 -11 2628.69 274.589  12
   2  11 -11 2310.82 227.604  20
  -2  11  10 1290.93 206.408  15
   2  11 -10 1416.79 213.888  26
   2  11 -10 1844.88 260.899  12
  -2  11   9 2556.65 300.825  15
   2  11  -9 2444.29 300.869  26
   2  11  -9 2859.99 341.818  12
   2  11  -8 3575.78 375.778  26
  -2  11   8 3452.11 349.794  15
   2  11  -8 4235.28 420.291  12
  -2  11   7 60.1759 70.3696  18
  -2  11   7 97.1373 72.5273  10
   2  11  -7 27.2362 53.5165  26
  -2  11   7 289.920 128.953  25
  -2  11   7 242.987 99.4612  15
   2  11  -7 106.506 93.0432  12
  -2  11   6-0.41407 62.2994  18
   2  11  -6-131.006 84.3334  16
  -2  11   6 9.65992 69.0186  10
   2  11  -6 0.67379 67.8838  26
  -2  11   6-98.3207 85.3017  25
  -2  11   6 110.058 73.7021  15
  -2  11   5 1730.03 237.503   4
   2  11  -5 2037.34 271.665   3
  -2  11   5 1655.75 248.208  10
   2  11  -4 1864.79 260.817   3
  -2  11   4 2516.13 274.854   4
   2  11  -3 2388.39 287.064   3
  -2  11   3 1930.54 234.328   4
   2  11  -2 5649.60 426.716   3
  -2  11   2 5223.31 377.884   4
  -2  11   1 891.365 166.119   4
   2  11  -1 1226.72 197.085   3
   2  11   0 1918.45 232.835   3
  -2  11   0 1700.82 225.753   4
   2  11   1 5324.04 425.989  11
  -2  11  -1 4941.09 379.169   4
   2  11   2 3175.82 342.944  11
  -2  11  -2 2789.37 300.346   8
   2  11   3 55.9433 79.8683  11
  -2  11  -3 144.979 76.9193   8
   2  11   4 10774.0 675.226  11
   2  11   4 10952.0 639.853  27
  -2  11  -4 9820.89 601.028  20
   2 -11   5 472.322 135.824  19
   2  11   5 493.197 136.258  11
   2  11   5 611.682 166.359  27
  -2  11  -5 460.763 135.059  20
   2 -11   6 795.707 180.075  19
   2  11   6 572.024 137.743  27
  -2  11  -6 598.510 156.233  20
   2 -11   7 2213.51 294.374  19
   2  11   7 2297.24 311.681  27
  -2  11  -7 2567.23 312.970  20
   2 -11   8 7423.24 494.221  19
   2  11   8 8077.48 551.156  27
  -2  11  -8 8246.71 509.326  20
   2 -11   9 15.4471 58.5390  19
   2  11   9 195.461 109.349  27
   2 -11  10-6.67962 43.7726  19
   2  11  10 65.4086 58.4637  27
   2 -12 -12 44.2796 38.9572  17
  -2  12  12 46.3687 37.4123  15
   2  12 -12 102.128 43.5571  20
   2 -12 -11 185.845 87.3775  17
  -2  12  11 259.298 90.7322  15
   2  12 -11 201.263 73.4991  20
  -2  12  10 3675.42 319.135  15
   2  12 -10 3898.22 343.436  26
   2  12 -10 3955.86 362.317  12
   2  12  -9 13025.3 675.327  26
  -2  12   9 13369.6 657.901  15
   2  12  -9 13337.0 607.647  21
   2  12  -9 12897.7 708.594  12
   2  12  -8 3545.97 373.804  26
  -2  12   8 4078.10 384.481  15
   2  12  -8 4255.96 421.692  12
  -2  12   7 6977.56 516.520  18
  -2  12   7 6580.26 482.952  10
   2  12  -7 7179.73 536.371  26
  -2  12   7 6877.72 496.317  15
  -2  12   7 8035.64 556.293  25
   2  12  -7 8031.37 568.520  12
  -2  12   6 1822.71 269.880  18
  -2  12   6 1878.88 260.654  10
   2  12  -6 2015.69 282.862  26
  -2  12   6 1939.84 264.344  15
   2  12  -6 2480.93 300.331  12
  -2  12   5 600.895 148.994  18
   2  12  -5 816.408 190.233   3
   2  12  -5 1100.05 205.940  16
  -2  12   5 872.225 184.406  10
  -2  12   5 657.851 156.784  15
   2  12  -5 935.693 190.799  26
  -2  12   5 794.768 158.552   4
  -2  12   4 10797.6 563.481   4
   2  12  -4 9738.60 604.878   3
  -2  12   3 3003.15 295.061   4
   2  12  -3 2946.28 329.398   3
  -2  12   2 276.821 102.678   4
   2  12  -2 261.249 101.608   3
   2  12  -1 1216.24 202.936   3
  -2  12   1 1431.58 209.926   4
  -2  12   0 10359.5 554.635   4
   2  12   0 11104.7 572.591   3
   2  12   1 1575.37 252.984  11
  -2  12  -1 1616.04 229.474   4
  -2  12  -1 1505.33 222.109   8
   2  12   2 971.246 201.462  11
  -2  12  -2 1042.61 190.901   8
   2  12   3 11.8334 63.9572  11
   2  12   3-18.0606 60.7206  27
   2  12   3 22.8063 52.6797  14
  -2  12  -3 90.4203 55.1401  20
  -2  12  -3 72.6597 85.2905   8
   2  12   4 148.777 109.981  11
   2  12   4-10.1850 67.0264  27
   2  12   4 156.319 95.0669  14
  -2  12  -4-74.0641 71.6172  20
   2  12   5 3704.59 405.209  11
   2  12   5 3119.73 367.838  27
  -2  12  -5 2858.54 343.836  20
   2 -12   6 8246.52 542.740  19
   2  12   6 8754.00 614.639  27
  -2  12  -6 8560.97 579.808  20
   2 -12   7 7241.33 503.315  19
   2  12   7 7302.69 549.256  27
  -2  12  -7 7081.78 509.093  20
   2 -12   8 1433.03 213.032  19
   2  12   8 1115.14 222.323  27
  -2  12  -8 1120.75 194.724  20
   2 -12   9 11851.9 524.756  19
   2  12   9 12576.2 587.174  27
   2 -12  10 669.391 105.445  19
   2  12  10 913.025 133.371  27
   2 -13 -11 1191.68 168.286  17
  -2  13  11 1255.67 159.693  15
   2  13 -11 1206.12 152.909  20
   2  13 -10 2804.15 281.385  26
  -2  13  10 2063.34 239.057  15
   2  13  -9 253.051 114.306  26
  -2  13   9 218.752 121.236  15
   2  13  -9 70.3533 60.5985  21
   2  13  -9 127.771 76.7719  12
   2  13  -8 761.535 170.630  26
  -2  13   8 904.882 197.428  15
   2  13  -8 1153.76 222.552  12
  -2  13   7 13151.5 704.350  18
   2  13  -7 13022.5 717.693  26
  -2  13   7 12320.9 657.579  15
   2  13  -7 14297.2 762.584  12
  -2  13   6 5485.11 454.289  18
  -2  13   6 4465.06 413.764  10
   2  13  -6 5568.36 468.355  26
  -2  13   6 4764.20 407.940  15
   2  13  -6 6010.71 475.661  12
  -2  13   5 288.679 98.2302  18
  -2  13   5 497.997 150.598  10
   2  13  -5 561.500 153.400  26
  -2  13   5 399.474 132.176  15
  -2  13   4 382.306 103.598  18
   2  13  -4 402.494 133.286   3
   2  13  -4 327.169 123.017  16
  -2  13   4 384.321 130.186  10
  -2  13   4 333.341 118.865  15
  -2  13   4 448.546 130.595   4
  -2  13   3 29480.5 939.623   4
   2  13  -3 30047.2 1065.29   3
  -2  13   2 628.780 151.719   4
   2  13  -2 490.105 140.259   3
  -2  13   1 2675.03 291.134   4
   2  13  -1 3011.04 322.013   3
  -2  13   0 19111.1 778.120   4
   2  13   0 19083.3 781.789   3
  -2  13  -1 701.856 157.200   4
  -2  13  -1 926.131 186.760   8
   2  13   2 5079.11 453.396  11
   2  13   2 4689.90 416.203  14
  -2  13  -2 4546.39 389.294  20
  -2  13  -2 4882.78 415.960   8
   2  13   3 2414.22 316.849  11
   2  13   3 2046.80 271.591  27
   2  13   3 2042.35 280.733  14
  -2  13  -3 1835.10 259.856  20
   2  13   4 15813.6 834.613  11
   2  13   4 15874.6 793.773  27
   2  13   4 14756.6 761.213  14
  -2  13  -4 12995.8 705.616  20
   2  13   5 680.289 187.259  27
   2  13   5 631.695 166.191  14
  -2  13  -5 453.762 148.494  20
   2 -13   6 119.113 98.3259  19
   2  13   6-107.587 134.403  27
  -2  13  -6 145.323 107.900  20
   2 -13   7 2489.21 283.994  19
   2  13   7 2010.46 295.171  27
  -2  13  -7 2296.12 289.983  20
   2 -13   8 23871.2 802.809  19
   2  13   8 26893.4 948.376  27
  -2  13  -8 25363.5 856.335  20
   2 -13   9 1841.55 195.102  19
   2  13   9 1968.73 229.861  27
  -2  13  -9 1719.04 194.778  24
   2  13   9 2385.22 233.082  23
   2 -14 -11 8352.76 403.612  17
  -2  14  11 8851.21 384.315  15
   2  14 -11 8642.62 374.199  20
  -2  14  10 2020.40 224.913  15
   2  14 -10 1916.79 218.450  20
   2  14  -9 2496.21 285.820  26
  -2  14   9 2450.31 276.283  15
   2  14  -9 2339.17 248.165  21
   2  14  -8 5083.97 431.436  26
  -2  14   8 4391.35 392.240  15
   2  14  -8 4678.25 393.020  21
  -2  14   7 5248.38 446.350  18
   2  14  -7 5174.73 449.268  26
  -2  14   7 5073.72 426.926  15
  -2  14   6 1928.70 278.328  18
  -2  14   6 2156.02 285.851  15
   2  14  -6 2041.06 286.122  26
  -2  14   5 13521.3 702.537  18
  -2  14   5 12167.9 687.745  10
   2  14  -5 13783.1 722.100  26
  -2  14   5 12145.5 640.853  15
  -2  14   4 6786.60 463.277  15
  -2  14   4 7169.24 504.409  18
   2  14  -4 6964.19 520.710  16
  -2  14   4 7336.43 534.458  10
   2  14  -4 6952.11 449.477  22
  -2  14   3 10458.6 590.815  18
   2  14  -3 9671.79 607.042  16
  -2  14   3 10925.8 648.020  10
  -2  14   3 10379.6 543.801  15
   2  14  -3 10044.4 549.216  22
   2  14  -2 64689.9 1514.80  14
   2  14  -2 69151.3 1609.69   3
  -2  14   1 25325.9 902.551   4
   2  14  -1 25720.4 967.012   3
  -2  14   0 282.092 106.288   4
   2  14   0 570.629 139.811   3
  -2  14   0 813.847 178.351   8
   2  14   1 123.033 97.9728  14
  -2  14  -1-26.9777 66.5865  24
   2  14   1 149.176 94.5044  22
  -2  14  -1 119.482 72.9336   8
   2  14   2 11787.8 694.264  11
   2  14   2 10708.4 647.645  14
   2  14   2 10471.0 625.329  22
   2  14   2 10903.0 625.506  27
  -2  14  -2 9601.59 566.852  20
   2  14   3 3420.64 384.166  11
   2  14   3 3748.26 385.023  27
   2  14   3 3357.97 373.669  14
  -2  14  -3 2901.46 325.573  20
   2  14   4 12513.7 743.716  11
   2  14   4 11751.2 689.915  27
   2  14   4 11592.7 692.644  14
  -2  14  -4 10179.4 624.684  20
   2  14   5 1730.33 273.803  27
   2  14   5 1861.30 273.513  14
   2  14   5 2074.19 291.663  22
  -2  14  -5 1679.01 263.884  20
   2  14   6 4868.81 450.492  27
  -2  14  -6 4266.22 402.253  20
   2 -14   7 7596.06 462.197  19
   2  14   7 7717.16 547.642  27
  -2  14  -7 7867.99 511.225  20
   2 -14   8 23376.0 736.262  19
   2  14   8 23921.4 863.637  27
  -2  14  -8 23332.6 809.564  24
   2  14   9 7484.65 407.212  27
  -2  14  -9 6873.47 359.996  24
   2 -14   9 6707.77 331.185  19
   2 -15 -11 4545.86 274.185  17
  -2  15  11 5029.39 266.672  15
   2  15 -11 5054.85 265.420  20
  -2  15  10 1642.37 201.510  15
   2  15 -10 1831.27 201.028  20
   2  15  -9 1839.29 237.799  26
  -2  15   9 1597.63 220.597  15
   2  15  -9 1637.12 203.312  21
   2  15  -8 5355.33 428.066  26
  -2  15   8 4694.17 398.952  15
   2  15  -8 5287.45 408.826  21
  -2  15   7 5734.62 466.111  18
   2  15  -7 6307.58 484.809  26
  -2  15   7 5651.58 448.627  15
   2  15  -7 6235.89 475.405  21
  -2  15   6 2493.18 311.494  18
   2  15  -6 2681.86 322.342  26
  -2  15   6 2154.80 285.748  15
  -2  15   5 205.267 121.538  18
  -2  15   5-31.0026 72.0801  10
  -2  15   5 92.8199 90.8658  15
   2  15  -5 54.7643 74.8151  22
  -2  15   4 9020.44 575.939  18
  -2  15   4 9043.95 599.915  10
  -2  15   4 8559.48 530.498  15
   2  15  -4 9282.16 532.297  22
  -2  15   3 10827.1 616.792  18
   2  15  -3 10167.4 636.090  16
  -2  15   3 10820.7 653.041  10
  -2  15   3 9917.47 550.519  15
   2  15  -3 10253.5 577.179  22
  -2  15   2 88839.7 1742.15  18
   2  15  -2 89295.8 1849.11  16
  -2  15   2 92852.9 1866.94  10
   2  15  -2 86207.9 1797.49  14
   2  15  -2 89867.9 1721.37  22
   2  15  -1 103765. 1949.43  16
  -2  15   1 102021. 1748.70  24
   2  15  -1 105056. 1988.78  14
   2  15  -1 101237. 1879.71  22
  -2  15   0 20691.9 820.354  24
   2  15   0 23385.1 948.317  14
   2  15   0 21597.2 887.056  22
  -2  15  -1 1792.19 254.761  24
   2  15   1 1992.06 287.019  14
   2  15   1 1747.28 260.227  22
   2  15   2 2184.16 290.369  27
  -2  15  -2 2376.38 302.502  24
   2  15   2 2394.65 319.329  14
   2  15   2 1810.46 267.981  22
  -2  15  -2 2192.67 276.480  20
   2  15   2 2497.77 334.094  11
   2  15   3 23606.1 1013.21  11
   2  15   3 21672.5 934.337  27
  -2  15  -3 20555.4 905.945  24
   2  15   3 20583.5 934.489  14
   2  15   3 19939.1 881.985  22
   2  15   4 14043.9 773.810  27
   2  15   4 13181.2 751.526  14
   2  15   4 12618.0 707.609  22
  -2  15  -4 11290.5 655.650  20
   2  15   5 2568.21 334.766  27
   2  15   5 2978.65 346.496  14
   2  15   5 2182.86 291.194  22
  -2  15  -5 2005.85 278.247  20
   2  15   6-49.0286 96.0461  27
   2  15   6 346.794 132.813  14
  -2  15  -6 149.500 105.316  20
   2  15   7 6212.77 475.479  27
  -2  15  -7 6630.78 470.567  24
  -2  15  -7 5820.13 429.661  20
   2 -15   8 607.894 116.010  19
   2  15   8 549.667 142.545  27
  -2  15  -8 504.559 122.524  24
   2  15   9-35.2055 55.0304  27
  -2  15  -9 36.5548 45.9034  24
  -2  16  10 24.4711 67.0200  15
   2  16 -10 17.0271 43.6117  20
  -2  16   9 4164.20 335.848  15
   2  16  -9 4749.36 327.966  21
   2  16  -9 4415.82 334.177  20
   2  16  -8 4445.88 372.615  26
  -2  16   8 3750.83 349.669  15
   2  16  -8 3796.77 340.950  21
  -2  16   7 222.449 116.370  18
   2  16  -7 252.327 108.003  26
  -2  16   7 130.101 96.7034  15
   2  16  -7 497.388 149.172  21
  -2  16   6 123.972 86.0333  18
  -2  16   6 78.9697 104.756  15
   2  16  -6 32.3803 86.0030  21
  -2  16   5 6888.26 511.101  18
  -2  16   5 6492.89 481.857  15
   2  16  -5 6892.61 454.029  22
   2  16  -5 6231.84 496.034  21
  -2  16   4 16488.8 783.052  18
  -2  16   4 15369.0 789.450  10
  -2  16   4 14974.2 717.026  15
   2  16  -4 15980.9 712.330  22
   2  16  -4 15092.9 762.239  21
  -2  16   3 3196.47 342.720  18
  -2  16   3 2540.47 317.756  10
  -2  16   3 2648.83 291.435  15
   2  16  -3 2821.32 312.911  22
   2  16  -3 3187.71 352.184  21
  -2  16   2 3676.67 366.363  18
  -2  16   2 3364.92 363.028  10
  -2  16   2 3113.74 305.543  24
   2  16  -2 3366.62 370.302  14
   2  16  -2 3379.54 348.636  22
   2  16  -2 3002.70 337.090  21
   2  16  -1 93649.3 1940.41  14
  -2  16   1 91025.9 1714.02  24
   2  16  -1 94863.4 1855.47  22
  -2  16   0 43.7252 83.6043  24
   2  16   0-25.0810 85.1269  14
   2  16   0 47.7754 74.7110  22
  -2  16  -1 4003.32 383.219  24
   2  16   1 4232.45 424.727  14
   2  16   1 4193.85 405.063  22
  -2  16  -2 3898.21 387.508  24
   2  16   2 3571.12 393.652  14
   2  16   2 3494.80 374.252  22
   2  16   3 186.326 129.660  27
  -2  16  -3 234.311 116.507  24
   2  16   3 223.715 121.918  14
   2  16   3 214.627 115.130  22
  -2  16  -3 158.150 97.6705  20
   2  16   4-32.7116 123.086  27
  -2  16  -4 176.853 106.587  24
   2  16   4 345.164 133.050  14
   2  16   4 96.4852 86.3676  22
  -2  16  -4 81.3021 78.5639  20
   2  16   5 774.991 189.567  27
  -2  16  -5 1174.94 225.938  24
   2  16   5 764.228 189.422  14
   2  16   5 936.362 189.713  22
  -2  16  -5 859.702 191.940  20
   2  16   6 14458.8 747.793  27
  -2  16  -6 14893.5 728.393  24
   2  16   6 14873.6 721.019  14
  -2  16  -6 14275.3 693.395  20
   2  16   7 21473.8 843.918  27
  -2  16  -7 21047.7 793.605  24
  -2  16  -7 20431.7 761.338  20
   2  16   8 9611.17 494.018  27
  -2  16  -8 8890.88 442.191  24
  -2  17  10 3424.98 243.077  15
   2  17 -10 3430.94 231.730  20
  -2  17   9 2727.50 261.129  15
   2  17  -9 2670.01 237.328  21
   2  17  -9 2848.91 250.587  20
  -2  17   8 23474.5 830.565  15
   2  17  -8 24350.9 828.988  21
   2  17  -8 24564.3 814.982  20
   2  17  -7 4181.76 363.168  26
  -2  17   7 3746.69 354.573  15
   2  17  -7 3996.16 371.946  21
  -2  17   6 3006.87 335.827  18
  -2  17   6 2783.46 317.102  15
   2  17  -6 3251.50 352.659  21
  -2  17   5 599.829 179.100  18
  -2  17   5 626.164 166.928  15
   2  17  -5 486.024 126.586  22
   2  17  -5 831.318 197.385  21
  -2  17   4 5401.06 451.211  18
  -2  17   4 5162.72 427.176  15
   2  17  -4 5166.14 413.148  22
   2  17  -4 4912.81 444.348  21
  -2  17   3 233.066 76.7252  18
  -2  17   3 382.220 128.058  15
   2  17  -3 250.882 110.263  22
   2  17  -3 245.985 108.612  21
  -2  17   2 4067.02 391.726  18
  -2  17   2 3617.82 334.034  24
   2  17  -2 4161.36 413.318  14
   2  17  -2 4206.26 396.305  22
   2  17  -2 4137.36 392.620  21
  -2  17   1 4777.68 398.827  24
   2  17  -1 4363.03 429.708  14
   2  17  -1 4394.90 413.660  22
   2  17  -1 3849.87 359.569  21
   2  17   0 7659.30 572.061  14
  -2  17   0 7478.19 514.193  24
   2  17   0 6754.20 521.109  22
  -2  17  -1 3112.84 340.642  24
   2  17   1 3342.64 387.692  14
   2  17   1 2914.80 349.300  22
  -2  17  -2 154.501 102.612  24
   2  17   2 146.169 110.227  14
   2  17   2 257.461 117.952  22
  -2  17  -3 6422.88 509.651  24
   2  17   3 6111.94 524.902  14
   2  17   3 5748.37 480.899  22
  -2  17  -3 5269.21 430.918  20
   2  17   4 16263.8 827.712  27
  -2  17  -4 14423.3 755.405  24
   2  17   4 16632.3 846.891  14
   2  17   4 14340.2 735.445  22
  -2  17  -4 12667.2 668.606  20
   2  17   5 280.703 134.197  27
  -2  17  -5 300.329 137.680  24
   2  17   5 480.794 162.176  14
   2  17   5 244.698 102.589  22
  -2  17  -5 269.864 117.385  20
   2  17   6 399.630 135.380  27
  -2  17  -6 342.167 122.288  24
   2  17   6 468.018 138.908  14
  -2  17  -6 560.070 153.302  20
   2  17   7 616.243 148.603  27
  -2  17  -7 759.048 155.221  24
   2  17   7 744.775 139.488  14
  -2  17  -8 1261.06 152.191  24
  -2  18  10 9235.77 350.438  15
  -2  18   9 4063.79 294.905  15
   2  18  -9 4236.56 273.428  21
   2  18  -9 4191.23 277.671  20
  -2  18   8 4959.42 372.387  15
   2  18  -8 5075.67 365.581  21
   2  18  -8 5011.41 345.965  20
  -2  18   7 6355.99 447.290  15
   2  18  -7 7069.98 479.037  21
   2  18  -7 7259.04 443.310  20
  -2  18   6 28725.1 994.394  18
  -2  18   6 27397.4 951.751  15
   2  18  -6 29662.8 863.229  22
  -2  18   5 705.577 172.519  18
  -2  18   5 542.090 153.319  15
   2  18  -5 664.729 151.049  22
   2  18  -5 748.486 182.070  21
  -2  18   4 8293.61 553.339  18
  -2  18   4 7904.49 516.875  15
   2  18  -4 7839.02 506.984  22
   2  18  -4 8108.47 567.245  21
  -2  18   3 2448.30 306.604  18
  -2  18   3 2397.22 288.472  15
   2  18  -3 2633.81 311.639  22
   2  18  -3 2557.50 318.379  21
   2  18  -2 914.727 198.548  22
  -2  18   2 1296.04 209.512  15
  -2  18   2 1003.62 181.840  24
   2  18  -2 959.419 196.558  21
  -2  18   1 544.083 162.789  18
  -2  18   1 896.015 188.244  24
   2  18  -1 472.110 165.578  14
   2  18  -1 594.173 175.910  22
  -2  18   0 2555.35 305.471  24
   2  18   0 3048.05 364.741  14
   2  18   0 2916.65 343.777  22
  -2  18  -1 3452.00 357.313  24
   2  18   1 3857.15 418.383  14
   2  18   1 3578.74 384.924  22
  -2  18  -2 4206.47 408.014  24
   2  18   2 3913.98 421.947  14
   2  18   2 3661.49 389.892  22
  -2  18  -3 7484.90 541.368  24
   2  18   3 8287.51 612.439  14
   2  18   3 7824.88 549.395  22
  -2  18  -4 4327.67 410.408  24
   2  18   4 4238.76 429.186  14
   2  18   4 3946.75 369.983  22
  -2  18  -5 33353.0 1079.12  24
   2  18   5 34762.5 1145.94  14
  -2  18  -6 83.5543 85.7030  24
   2  18   6 49.2444 66.7734  14
  -2  18  -7-9.10557 62.5287  24
   2  18   7 81.1366 53.7311  14
  -2  19   9 3954.15 267.729  15
   2  19  -9 4064.39 240.081  21
   2  19  -9 3920.61 239.232  20
  -2  19   8 2211.14 234.764  15
   2  19  -8 2469.62 243.403  21
   2  19  -8 2477.71 223.046  20
  -2  19   7 374.251 136.179  15
   2  19  -7 345.835 122.258  21
   2  19  -7 421.739 107.548  20
  -2  19   6 5413.43 419.656  18
  -2  19   6 5436.68 416.738  15
   2  19  -6 5208.12 356.278  22
   2  19  -6 5563.61 440.145  21
  -2  19   5 140.897 76.9395  18
  -2  19   5 269.395 120.752  15
   2  19  -5 247.178 96.2480  22
   2  19  -5 254.636 128.152  21
  -2  19   4 52.9420 91.1522  18
  -2  19   4 29.4278 84.1970  15
   2  19  -4 170.718 70.3260  22
   2  19  -4 160.510 92.5686  21
  -2  19   3 2886.91 328.672  18
  -2  19   3 2173.91 275.214  15
   2  19  -3 2604.01 310.350  22
   2  19  -3 2196.35 291.680  21
  -2  19   2 12619.9 677.368  18
  -2  19   2 11644.3 600.169  15
  -2  19   2 12078.9 610.612  24
   2  19  -2 12413.9 680.958  22
   2  19  -2 12335.8 672.408  21
  -2  19   1 25828.9 967.530  18
  -2  19   1 23356.2 882.972  24
   2  19  -1 25889.0 1044.17  14
   2  19  -1 25311.7 987.878  22
  -2  19   0 30237.3 1032.78  24
   2  19   0 31547.7 1166.31  14
   2  19   0 31086.2 1103.22  22
  -2  19  -1 84.4832 85.3564  24
   2  19   1 197.121 130.211  14
   2  19   1 165.420 112.672  22
  -2  19  -2 2898.15 334.800  24
   2  19   2 2735.01 354.867  14
   2  19   2 2811.10 337.832  22
  -2  19  -3 78.0261 84.0919  24
   2  19   3 65.0047 73.4973  14
   2  19   3 36.0959 69.9226  22
  -2  19  -4 36.8780 77.1662  24
   2  19   4 92.3195 83.7640  14
   2  19   4 18.1674 66.1641  22
  -2  19  -5 7015.31 477.923  24
   2  19   5 7458.79 522.082  14
  -2  19  -6 8926.73 491.026  24
   2  19   6 10341.6 536.817  14
   2  19   7 788.696 122.123  14
  -2  19  -7 812.672 127.489  24
  -2  20   9 1255.86 135.650  15
  -2  20   8 3059.63 253.550  15
   2  20  -8 3367.13 261.141  21
   2  20  -8 3263.31 220.348  20
  -2  20   7 273.705 118.830  15
   2  20  -7 114.729 72.4624  21
  -2  20   6 3479.13 324.846  15
   2  20  -6 3307.43 272.469  22
   2  20  -6 3442.59 342.684  21
  -2  20   5 3332.12 322.561  18
  -2  20   5 3113.21 315.415  15
   2  20  -5 2836.41 282.373  22
   2  20  -5 3385.82 352.567  21
  -2  20   4 13.7767 85.2085  18
  -2  20   4 15.7095 84.6631  15
   2  20  -4 7.63841 64.2068  22
   2  20  -4 67.2139 88.5775  21
  -2  20   3 10290.8 592.608  18
  -2  20   3 9237.46 540.108  15
  -2  20   3 9095.01 496.541  24
   2  20  -3 9489.21 570.141  22
   2  20  -3 9741.89 602.603  21
  -2  20   2 678.650 161.601  18
  -2  20   2 709.375 161.627  15
  -2  20   2 746.001 159.403  24
   2  20  -2 675.240 170.278  22
   2  20  -2 822.839 175.938  21
  -2  20   1 5683.71 450.140  18
  -2  20   1 4410.65 379.079  24
   2  20  -1 5694.86 493.379  14
   2  20  -1 5262.53 447.210  22
  -2  20   0 10131.8 595.367  18
  -2  20   0 8993.68 556.206  24
   2  20   0 10359.1 670.190  14
   2  20   0 9667.24 611.743  22
  -2  20  -1 4677.20 410.661  24
   2  20   1 5022.80 471.916  14
   2  20   1 4957.80 435.834  22
  -2  20  -2 1959.78 266.529  24
   2  20   2 1558.70 276.819  14
   2  20   2 1764.22 261.953  22
  -2  20  -3 26.5558 71.7647  24
   2  20   3 46.9615 83.0292  14
   2  20   3 13.6459 71.3598  22
  -2  20  -4 29.9675 84.0992  24
   2  20   4 184.771 126.051  14
   2  20   4 99.1430 65.8866  22
  -2  20  -5 6829.58 444.276  24
   2  20   5 7360.55 490.818  14
   2  20   6 7156.19 417.043  14
  -2  20  -6 6304.98 379.205  24
  -2  21   8 3187.30 231.882  15
   2  21  -8 3584.21 239.760  21
  -2  21   7 2329.80 234.068  15
   2  21  -7 2697.98 255.154  21
  -2  21   6 575.877 137.744  15
   2  21  -6 520.600 108.103  22
   2  21  -6 488.542 134.101  21
  -2  21   5 451.304 125.378  15
   2  21  -5 405.937 116.410  22
   2  21  -5 375.042 121.151  21
  -2  21   4 49.7658 64.5613  18
  -2  21   4-38.9887 68.8868  15
   2  21  -4-25.5713 61.0512  22
   2  21  -4 77.5213 93.1561  21
  -2  21   3 165.314 87.8987  18
  -2  21   3 201.461 98.1822  15
   2  21  -3 131.009 91.3955  22
   2  21  -3 70.2325 69.1977  21
  -2  21   3 33.1400 84.3309  13
  -2  21   2-25.1292 102.700  18
  -2  21   2 62.9805 63.1457  15
  -2  21   2 19.3604 49.1578  24
   2  21  -2-32.7369 80.1879  21
  -2  21   1 10094.5 571.883  18
  -2  21   1 8977.26 526.582  24
   2  21  -1 9831.98 601.557  22
  -2  21   0 969.879 180.024  18
  -2  21   0 892.519 180.111  24
   2  21   0 1139.91 230.215  14
   2  21   0 922.731 193.608  22
  -2  21  -1 2015.58 256.581  18
  -2  21  -1 1688.83 241.006  24
   2  21   1 1701.07 274.533  14
   2  21   1 1580.36 243.842  22
  -2  21  -2 70.6285 74.0981  24
   2  21   2 243.541 137.799  14
   2  21   2 132.554 96.1814  22
  -2  21  -3 80.4886 73.2976  24
   2  21   3 254.869 131.520  14
   2  21   3 188.121 98.0649  22
  -2  21  -4 1071.97 186.746  24
   2  21   4 1368.38 221.808  14
  -2  21  -5 7107.18 419.040  24
   2  21   5 7698.30 470.008  14
  -2  21  -6 7003.13 354.699  24
   2  21   6 7890.59 394.726  14
  -2  22   7 53.5103 58.4021  15
   2  22  -7 114.865 58.9750  21
  -2  22   6 32.5209 65.8967  15
   2  22  -6 178.174 77.7649  21
  -2  22   5 1002.93 173.389  15
   2  22  -5 1037.88 159.145  22
   2  22  -5 1262.13 200.406  21
  -2  22   4 103.387 107.625  15
   2  22  -4 58.8623 73.2141  22
   2  22  -4 33.5267 63.7272  21
  -2  22   3 87.5091 83.1126  15
   2  22  -3 57.2676 69.4665  22
   2  22  -3-29.0256 95.5875  21
  -2  22   3-155.591 91.9006  13
  -2  22   2 537.302 130.284  15
  -2  22   2 490.541 125.468  24
   2  22  -2 442.489 138.983  22
   2  22  -2 475.486 125.698  21
  -2  22   1 345.354 119.433  24
   2  22  -1 243.304 117.004  22
  -2  22   0 9827.43 547.814  24
   2  22   0 11602.1 628.754  22
  -2  22  -1 387.094 131.819  24
   2  22   1 431.496 149.438  14
   2  22   1 385.672 127.156  22
  -2  22  -2 3201.62 313.813  24
   2  22   2 3903.12 386.379  14
   2  22   2 3628.58 331.373  22
  -2  22  -3 249.800 93.7722  24
   2  22   3 213.428 103.506  14
   2  22   3 239.755 83.1087  22
  -2  22  -4 299.675 100.132  24
   2  22   4 367.147 121.329  14
  -2  22  -5 1188.93 160.621  24
   2  22   5 1562.41 202.021  14
  -2  23   6 1323.08 159.907  15
   2  23  -6 1556.83 184.202  21
  -2  23   5 828.305 145.229  15
   2  23  -5 869.574 135.063  22
   2  23  -5 1168.17 175.093  21
  -2  23   4 146.181 82.1857  15
   2  23  -4 54.4196 59.6232  22
   2  23  -4 5.91271 76.3133  21
  -2  23   3 4818.04 341.058  15
   2  23  -3 5020.10 368.411  22
   2  23  -3 4812.74 371.642  21
  -2  23   3 3784.15 265.888  13
  -2  23   2 6353.64 386.441  15
   2  23  -2 6621.72 446.584  22
   2  23  -2 6773.87 426.327  21
  -2  23   1 241.456 91.3736  24
   2  23  -1 204.848 113.140  22
  -2  23   0 2965.09 285.476  24
   2  23   0 3223.45 318.915  22
  -2  23  -1 6416.44 418.284  24
   2  23   1 7376.28 461.098  22
  -2  23  -2 4629.12 351.119  24
   2  23   2 5903.97 448.759  14
   2  23   2 5291.85 362.740  22
  -2  23  -3 2546.33 251.594  24
   2  23   3 2856.07 298.414  14
   2  23   3 2851.23 238.767  22
  -2  23  -4 1423.11 174.937  24
   2  23   4 1688.38 213.693  14
  -2  24   5 5240.49 298.663  15
   2  24  -5 5861.43 344.280  21
  -2  24   4 138.479 67.6879  15
   2  24  -4 43.7747 52.9619  22
   2  24  -4 131.318 76.1170  21
   2  24  -3 46.3143 65.2783  22
   2  24  -3 72.4768 70.4717  21
   2  24  -2 474.360 121.808  22
   2  24  -2 640.836 127.661  21
  -2  24   2 269.714 57.2771  13
   2  24  -1 12283.7 569.814  22
  -2  24   1 10102.7 446.532  13
  -2  24   0 9076.68 454.892  24
   2  24   0 10923.0 529.180  22
  -2  24  -1 13179.7 545.914  24
   2  24   1 15325.3 600.594  22
  -2  24  -2 218.134 83.1295  24
   2  24   2 346.472 94.6231  22
  -2  24  -3 4835.47 303.411  24
   2  25  -4 24058.3 607.258  22
   2  25  -3 1475.55 174.174  22
   2  25  -3 1623.38 169.707  21
   2  25  -2 5282.45 336.161  22
  -2  25   2 3690.72 227.575  13
   2  25  -1 2383.13 233.794  22
  -2  25   1 1833.87 172.506  13
   2  25   0 1177.61 165.563  22
  -2  25   0 953.169 128.351  13
  -2  25  -1 9416.00 408.483  24
   2  25   1 10965.8 442.532  22
  -2  25  -2-55.4263 49.5959  24
  -3   0  12-66.9179 52.8066  15
  -3   0  11 51219.1 1030.59  15
  -3   0  10 23.3743 89.5680  15
  -3   0   9 42522.8 1148.65  25
   3   0  -8-33.9424 60.9039  26
  -3   0   8 43.4548 73.6648  25
   3   0  -7 6947.75 472.857  26
  -3   0   7 6528.05 479.615  25
  -3   0   6 66.3248 81.1450  25
  -3   0   5 33191.0 1048.65  25
   3   0  -4 21.8617 70.4446   7
  -3   0   4 12.5653 65.7669  25
  -3   0   4 6.86198 58.8686   4
   3   0  -3 7844.39 528.365   7
  -3   0   3 9453.70 532.807   4
   3   0  -2-25.2919 72.7349   5
  -3   0   2 168.958 86.5795   4
   3   0  -1 6296.98 452.129   5
   3   0   0 101.480 73.9989   5
   3   0   1 6795.48 465.780   5
   3   0   1 7963.55 584.451  16
   3   0   1 7218.15 512.947  23
   3   0   2-17.5890 87.7841  16
   3   0   2 129.364 105.647  23
   3   0   2-24.6675 73.5066  19
   3   0   3 16487.0 842.815  16
   3   0   3 14156.7 743.005  23
   3   0   3 14160.3 769.474  19
   3   0   4 118.640 89.5661  19
   3   0   4 31.9629 62.0449  23
   3   0   5 67666.9 1659.00  23
   3   0   5 69740.1 1778.91  19
   3   0   6 71.9759 96.2024  19
   3   0   6 201.395 112.363  23
   3   0   7 9250.75 560.664  23
   3   0   7 9331.09 594.569  19
   3   0   8-7.68365 54.8929  23
   3   0   8 2.50419 75.2666  19
  -3   1  12 26.7178 46.0393  15
  -3  -1  12-97.2579 58.1618  15
  -3   1  11 6348.98 367.420  15
  -3  -1  11 6200.66 364.602  15
  -3   1  10 3952.41 330.011  15
  -3  -1  10 3825.90 331.111  15
   3   1  -9 25362.5 843.528  26
  -3  -1   9 26752.4 895.044  25
  -3   1   9 24231.8 873.162  25
  -3   1   9 24757.1 872.621  15
   3   1  -8 2078.86 259.989  26
  -3  -1   8 2537.51 292.347  25
  -3   1   8 2392.15 290.454  25
   3   1  -7 3132.04 323.498  26
  -3  -1   7 2892.98 324.559  25
  -3   1   7 2805.55 322.886  25
  -3   1   6 7135.82 503.279  25
  -3  -1   6 7118.65 494.597  25
   3   1  -5 10516.7 579.609  16
  -3  -1   5 11015.8 601.967  25
  -3   1   5 10531.5 595.340  25
   3   1  -4 2721.32 308.001  16
   3   1  -4 2395.90 297.382   7
   3  -1  -4 2251.97 286.937   7
  -3  -1   4 2271.84 271.637   4
  -3   1   4 2611.98 298.042   4
  -3   1   4 2362.82 280.513  25
  -3  -1   4 2520.24 290.810  25
   3   1  -3 1526.99 236.852   7
   3  -1  -3 1379.92 218.588   7
  -3   1   3 1695.74 231.621   4
   3  -1  -2 8984.05 532.217   5
   3   1  -2 9612.32 563.277   5
  -3   1   2 9466.76 530.073   4
  -3   1   1 714.586 157.871   4
   3  -1  -1 656.815 160.598   5
   3   1  -1 708.450 167.376   5
   3  -1   0 22212.1 830.220   5
   3   1   0 22247.7 845.722   5
   3   1   1 656.595 177.612  16
   3  -1   1 655.148 179.033  16
   3  -1   1 532.117 146.778  23
   3   1   1 694.419 174.406  23
   3   1   2 5502.12 492.055  16
   3  -1   2 5072.95 479.769  16
   3  -1   2 5030.77 427.190  23
   3   1   2 4976.53 439.976  23
   3  -1   2 4801.16 430.246  19
   3   1   3 180.602 119.862  19
   3  -1   3 217.000 114.495  19
   3   1   3 592.664 180.544  16
   3  -1   3 375.831 174.122  16
   3  -1   3 236.780 115.746  23
   3   1   3 245.476 109.365  23
   3   1   4 747.248 205.414  19
   3  -1   4 649.581 172.025  19
   3  -1   4 719.690 175.817  23
   3   1   4 652.014 172.141  23
   3  -1   5 7793.17 554.889  23
   3   1   5 6645.48 532.459  23
   3   1   5 7701.71 596.774  19
   3  -1   5 7078.02 570.034  19
   3  -1   6 5121.14 440.155  23
   3   1   6 4957.34 451.877  23
   3   1   6 5291.29 486.256  19
   3  -1   6 5042.23 472.310  19
   3   1   7 167.232 101.927  19
   3  -1   7 12.5869 95.6944  19
   3  -1   7 122.856 84.6907  23
   3   1   7 136.616 92.2504  23
   3  -1   8 686.614 157.824  19
   3  -1   8 617.691 127.016  23
   3   1   8 595.219 134.016  23
   3   1   9 53.3031 50.8830  23
  -3   2  12 7879.71 325.190  15
  -3  -2  12 7792.74 324.777  15
  -3   2  11 610.686 125.958  15
  -3  -2  11 489.358 116.528  15
   3   2 -10 22673.9 724.642  26
  -3   2  10 22071.5 766.427  15
   3   2  -9 1295.35 205.915  26
  -3  -2   9 1591.07 226.597  25
  -3   2   9 1308.98 213.943  25
  -3   2   9 1282.06 219.307  15
   3   2  -8 207.241 94.8706  26
  -3  -2   8 284.620 110.805  25
  -3   2   8 182.564 93.0628  25
   3   2  -7 64.8030 50.9010  26
  -3  -2   7-13.5370 74.1603  25
  -3   2   7-50.1789 77.4956  25
  -3   2   7 59.1129 79.7587  15
  -3  -2   6 1687.00 250.724  25
  -3   2   6 1437.43 229.659  25
   3   2  -5 10255.3 580.724  16
  -3   2   5 10763.2 610.360  25
  -3  -2   5 10817.4 593.589  25
   3   2  -4 11168.1 626.977  16
   3  -2  -4 11158.1 603.960  16
   3   2  -4 10597.0 619.917   7
   3  -2  -4 10392.8 612.022   7
  -3   2   4 11129.9 602.997   4
  -3   2   4 11207.6 606.573  25
  -3  -2   4 11921.0 613.178  25
   3   2  -3 4387.28 393.403   7
   3  -2  -3 4515.03 400.850   7
  -3   2   3 5048.81 404.529   4
   3   2  -2 4901.44 405.165   5
  -3   2   2 5358.25 402.708   4
   3  -2  -2 4618.26 376.788   5
   3  -2  -1 5134.97 399.218   5
   3   2  -1 5039.85 413.541   5
  -3   2   1 4837.67 382.964   4
   3  -2   0 14098.8 657.081   5
   3   2   0 14699.8 698.015   5
  -3   2   0 15218.0 672.595   4
   3   2   1 28427.0 1099.79  16
   3  -2   1 26392.4 1056.09  16
   3   2   1 25726.9 976.879  23
   3  -2   1 25842.2 941.308  23
   3  -2   2 97.0580 79.0300  19
   3   2   2 63.6597 110.841  16
   3  -2   2-229.999 122.520  16
   3  -2   2 38.9508 88.4533  23
   3   2   2 62.3818 90.3772  23
   3  -2   3 584.177 157.878  19
   3  -2   3 1034.89 234.842  16
   3  -2   3 1369.78 235.512  23
   3   2   3 929.582 201.468  23
   3   2   3 1008.58 221.643  19
   3   2   4 223.010 123.008  19
   3  -2   4 419.662 148.114  19
   3  -2   4 221.449 123.267  16
   3  -2   4 84.4346 78.0098  23
   3   2   4 276.531 131.104  23
   3  -2   5 16641.7 794.577  23
   3   2   5 15641.5 820.750  23
   3   2   5 16475.4 864.992  19
   3  -2   5 15550.5 825.466  19
   3  -2   6 66305.6 1528.82  23
   3   2   6 64768.2 1625.65  23
   3   2   6 64890.8 1670.44  19
   3  -2   6 64942.9 1658.20  19
   3  -2   7 151.699 117.810  19
   3  -2   7-50.3631 56.0099  23
   3   2   7 137.645 101.460  23
   3  -2   8 1766.38 204.254  23
   3   2   8 1613.14 222.135  23
   3  -2   8 1659.71 226.529  19
   3   2   9 142.973 65.5769  23
  -3   3  12-56.2271 53.7399  15
  -3  -3  12-20.5063 50.1709  15
   3   3 -11 17481.7 526.760  26
  -3   3  11 17522.9 590.470  15
  -3  -3  11 18361.5 609.006  15
   3   3 -10 1867.86 219.384  26
  -3   3  10 1827.85 228.564  15
   3   3  -9 1968.89 249.972  26
  -3  -3   9 2179.61 248.520  25
  -3   3   9 2084.99 269.272  25
  -3   3   9 1921.35 245.940  15
   3   3  -8 2276.51 278.785  26
  -3  -3   8 2587.34 285.101  25
  -3   3   8 2635.36 295.720  15
  -3   3   8 2424.07 298.863  25
   3   3  -7 1783.09 255.705  26
  -3  -3   7 1772.27 252.293  25
  -3   3   7 1947.79 273.708  25
  -3   3   7 1768.84 248.533  15
  -3   3   6 3573.75 363.483  25
  -3  -3   6 3020.63 326.530  25
   3   3  -5 26585.5 951.642  16
  -3   3   5 27442.6 975.205  25
  -3  -3   5 28294.9 951.424  25
   3   3  -4 3779.72 369.429  16
   3  -3  -4 3899.47 351.848  16
  -3   3   4 4036.02 371.834  25
  -3  -3   4 4171.34 364.017  25
   3   3  -3 4405.31 393.991   7
  -3   3   3 4648.26 392.232   4
   3   3  -3 4613.09 401.994   5
   3   3  -2 3245.51 339.678   5
  -3   3   2 3379.05 325.223   4
   3  -3  -2 3756.33 337.191   5
   3  -3  -1 7789.73 483.522   5
   3   3  -1 7919.69 521.985   5
  -3   3   1 7674.72 487.141   4
  -3   3   0 946.190 179.640   4
   3  -3   0 671.957 148.221   5
   3   3   0 560.885 134.331   5
   3   3   1 2865.59 354.553  16
   3  -3   1 3094.37 362.736  16
   3  -3   1 2576.12 297.685  23
   3   3   1 2819.98 325.554  23
  -3   3  -1 2493.51 280.483   4
   3  -3   2 164.617 105.848  19
   3   3   2 104.260 86.9002  16
   3  -3   2 202.945 84.4419  16
   3  -3   2 139.227 70.9637  23
   3   3   2 206.193 116.994  23
   3  -3   3 3088.39 369.876  16
   3  -3   3 2630.16 306.514  23
   3   3   3 2255.97 313.076  23
   3  -3   3 2351.41 316.257  19
   3  -3   4 125.691 96.9355  19
   3  -3   4 122.496 109.244  16
   3  -3   4 82.7290 77.4908  23
   3   3   4 217.350 107.781  23
   3  -3   5 7050.06 505.989  23
   3   3   5 6335.38 526.349  23
   3   3   5 6931.23 559.801  19
   3  -3   5 6349.76 525.908  19
   3  -3   6 8072.82 521.431  23
   3   3   6 7079.96 547.249  23
   3  -3   6 6768.33 538.554  19
   3  -3   7 432.661 162.770  19
   3   3   7 431.042 148.908  23
   3   3   8 1527.06 211.521  23
   3  -3   8 1579.43 219.295  19
   3   3   9 1858.43 187.860  23
  -3   4  12 5996.54 270.361  15
  -3  -4  12 6358.69 282.277  15
   3   4 -11 3168.64 232.895  26
  -3   4  11 2725.91 233.306  15
  -3  -4  11 2785.92 242.191  15
   3   4 -10 4169.65 322.562  26
  -3   4  10 4001.43 321.044  15
   3   4  -9 176.410 92.5990  26
  -3   4   9 93.5085 80.8100  25
  -3   4   9 40.7633 90.7507  15
   3   4  -8 1780.23 255.503  26
  -3   4   8 1695.92 254.608  25
  -3   4   8 1306.19 214.838  15
   3   4  -7 715.214 166.164  26
  -3  -4   7 1055.35 186.305  25
  -3   4   7 963.519 197.855  25
  -3   4   7 864.213 169.252  15
   3   4  -6-41.6605 82.2120  16
  -3   4   6 70.5178 79.2217  25
  -3  -4   6 130.580 102.322  25
   3   4  -5 12125.9 648.799  16
  -3   4   5 11618.6 638.887  25
  -3  -4   5 13200.4 650.800  25
   3   4  -4 12633.1 679.472  16
  -3   4   4 11425.5 620.612  25
  -3  -4   4 12571.6 623.437  25
   3   4  -3 9153.62 591.189  16
  -3   4   3 8336.22 527.644   4
  -3   4   3 8516.62 527.539  25
   3   4  -3 8217.61 544.141   5
   3  -4  -2 363.733 107.813   5
   3   4  -2 387.538 124.571   5
  -3   4   2 270.564 109.622   4
  -3   4   1 695.192 156.617   4
   3  -4  -1 693.465 146.263   5
   3   4  -1 642.224 163.689   5
   3   4   0 32622.9 1057.06   5
   3   4   0 39322.2 1289.39  16
   3  -4   0 38248.6 1248.03  16
   3   4   0 33430.6 1115.87  23
  -3   4   0 34212.4 1039.96   4
   3   4   1 10949.0 697.013  16
   3  -4   1 9861.48 651.587  16
   3   4   1 9610.44 612.208  23
   3  -4   1 8966.74 537.692  19
   3   4   2 6518.51 531.017  16
   3  -4   2 5529.21 503.481  16
   3   4   2 5151.89 461.088  23
   3  -4   2 5631.19 451.815  19
   3  -4   3 126.679 100.750  19
   3  -4   3-26.3758 77.4663  16
   3   4   3 249.225 112.441  23
   3  -4   4 93.8870 94.6673  16
   3   4   4-33.2403 67.6256  23
   3   4   5 7249.54 567.154  23
   3  -4   5 6938.56 546.313  19
   3   4   6 26553.6 1056.99  23
   3  -4   6 24794.0 993.135  19
   3   4   7 32743.7 1103.09  23
   3  -4   7 31464.2 1054.15  19
   3   4   8 2848.14 291.574  23
   3  -4   8 2538.85 270.535  19
   3   4   9 3216.62 247.493  23
   3   5 -11 1138.01 143.920  26
  -3   5  11 795.947 129.328  15
   3   5 -10 4511.51 337.707  26
  -3   5  10 4231.33 325.579  15
   3   5  -9 81.1109 79.1992  26
  -3   5   9 11.0345 77.3176  25
  -3   5   9 107.118 87.3112  15
   3   5  -8 1741.65 255.372  26
  -3   5   8 1533.87 238.523  25
  -3   5   8 2108.48 264.511  15
  -3   5   7 948.745 198.190  18
   3   5  -7 968.483 189.867  26
  -3   5   7 1303.02 219.636  25
  -3   5   7 626.661 159.508  15
  -3   5   6 2316.22 290.609  18
   3   5  -6 1827.32 247.949  16
  -3   5   6 1541.48 244.753  25
   3   5  -5 4774.38 415.685  16
  -3   5   5 4684.30 411.186  25
   3   5  -4 8373.43 563.124  16
  -3   5   4 8127.86 524.981  25
  -3  -5   4 8631.36 513.119  25
   3   5  -3 33151.1 1140.01  16
   3  -5  -3 31633.2 1028.57  16
  -3   5   3 29945.6 997.103  25
  -3  -5   3 33460.9 999.172  25
   3  -5  -2-1.06879 65.8457   5
   3   5  -2 252.079 88.7792   5
   3   5  -2 275.459 113.130  16
   3  -5  -2 22.4697 109.070  16
  -3   5   2-35.6591 94.9635  25
  -3   5   2 229.022 126.488   4
   3   5  -1 12128.4 655.762   5
   3   5  -1 13386.8 742.922  16
   3  -5  -1 12595.7 695.528  16
  -3   5   1 11492.7 604.965  25
  -3   5   1 11669.8 620.227   4
  -3   5   0 768.461 175.874   4
   3   5   0 724.343 193.365  16
   3  -5   0 699.337 177.740  16
   3   5   0 765.037 182.600  23
   3   5   1 34105.8 1210.35  16
   3  -5   1 32175.3 1177.97  16
   3   5   2 2004.83 300.460  16
   3  -5   2 1724.50 287.658  16
   3   5   2 1859.89 283.988  23
   3  -5   2 1777.43 254.472  19
   3  -5   3 3831.90 418.837  16
   3   5   3 2667.68 343.807  23
   3  -5   3 2894.88 340.102  19
   3  -5   4 3088.32 366.130  16
   3   5   4 2603.73 345.074  23
   3  -5   4 2499.20 320.717  19
   3  -5   5 52.1399 86.8544  19
   3   5   5 233.354 111.801  23
   3   5   6 2007.47 297.842  23
   3  -5   6 1697.81 265.123  19
   3   5   7 17399.4 804.742  23
   3  -5   7 16950.6 756.110  19
   3   5   8 2481.97 271.220  23
   3  -5   8 1993.21 235.141  19
   3   5   9 83.9488 55.9578  23
   3   6 -11 92.9428 59.8687  26
  -3   6  11-17.5799 78.7586  15
   3   6 -10 5427.49 373.712  26
  -3   6  10 5557.01 366.802  15
   3   6  -9 1896.91 248.383  26
  -3   6   9 1903.52 257.319  25
  -3   6   9 2040.82 243.940  15
   3   6  -8 465.530 137.067  26
  -3   6   8 729.887 176.406  25
  -3   6   8 747.911 162.039  15
  -3   6   7 1306.41 226.858  18
   3   6  -7 1115.60 215.948  26
  -3   6   7 819.634 182.583  25
  -3   6   7 1222.70 208.242  15
  -3   6   6 11696.0 645.372  18
   3   6  -6 10748.3 603.241  16
  -3   6   6 10060.7 618.524  25
  -3   6   5 12938.8 674.824  18
   3   6  -5 12500.6 674.322  16
  -3   6   5 10667.8 622.890  25
  -3   6   4-45.0534 89.7602  18
   3   6  -4 53.4831 97.5310  16
  -3   6   4 127.063 92.1675  25
  -3   6   3 364.373 117.989  18
   3   6  -3 444.150 159.898  16
   3  -6  -3 246.820 100.429  16
  -3   6   3 210.822 80.0962  25
   3   6  -2 31867.6 1138.94  16
   3  -6  -2 32950.6 1083.72  16
  -3   6   2 29905.3 992.021  25
  -3  -6   2 31941.4 974.005  25
   3   6  -1 49738.6 1438.10  16
   3  -6  -1 47416.4 1352.31  16
  -3   6   1 46265.7 1226.40  25
   3   6   0 1878.58 301.676  16
   3  -6   0 1983.64 294.448  16
  -3   6   0 1673.72 233.796  25
   3   6   0 1989.89 279.584  23
   3   6   1-72.5494 123.163  16
   3  -6   1-96.1100 118.955  16
   3   6   1 62.6979 78.8227  23
   3  -6   2 14115.8 802.291  16
   3   6   2 13636.1 759.046  23
   3  -6   2 13451.7 675.508  19
   3  -6   3 1412.09 264.035  16
   3   6   3 1550.83 261.515  23
   3  -6   3 1512.38 243.843  19
   3  -6   4 1258.63 239.059  19
   3  -6   4 1198.19 238.389  16
   3   6   4 1122.28 234.305  23
   3   6   5 26723.9 1093.84  23
   3  -6   5 25191.7 989.842  19
   3   6   6 2556.87 335.316  23
   3  -6   6 2239.57 293.311  19
   3  -6   7 156.252 94.3017  19
   3   6   7 270.989 133.169  23
   3   6   8 10952.4 553.880  23
   3  -6   8 9367.95 481.714  19
   3   6   9 453.391 97.7759  23
   3   7 -11 4076.94 261.056  26
  -3   7  11 4044.04 260.944  15
   3   7 -10 4958.05 349.799  26
  -3   7  10 4477.14 323.316  15
   3   7  -9 2307.67 275.073  26
  -3   7   9 2251.50 271.601  25
  -3   7   9 1702.25 218.046  15
   3   7  -8 833.228 177.135  26
  -3   7   8 1213.03 209.135  25
  -3   7   8 895.394 174.821  15
  -3   7   7 1074.07 210.583  18
   3   7  -7 762.539 159.843  16
   3   7  -7 919.318 194.822  26
  -3   7   7 1046.82 210.259  25
  -3   7   7 976.200 178.042  15
  -3   7   6 2387.97 302.139  18
   3   7  -6 1758.40 252.517  16
  -3   7   6 1839.07 277.200  25
  -3   7   5 3207.29 346.125  18
   3   7  -5 3285.53 353.541  16
  -3   7   5 3416.12 365.580  25
  -3   7   4 8290.89 541.911  18
   3   7  -4 7749.88 555.248  16
  -3   7   4 8058.80 541.678  25
  -3   7   3 5579.48 438.537  18
   3   7  -3 5263.74 470.096  16
   3  -7  -3 5473.41 426.119  16
  -3   7   3 5436.81 437.454  25
   3   7  -2 42581.7 1336.34  16
   3  -7  -2 42031.5 1227.09  16
  -3   7   2 43775.2 1210.76  25
   3   7  -1 288.871 186.818  16
   3  -7  -1 792.345 213.513  16
  -3   7   1 415.394 158.364  25
   3  -7   0 24333.8 1013.67  16
  -3   7   0 22469.9 858.153  25
   3   7   0 22449.8 941.826  23
   3   7   1 8266.73 594.430  16
   3  -7   1 7557.30 588.822  16
   3   7   1 7497.25 555.925  23
   3  -7   2 1910.61 310.403  16
   3   7   2 802.191 189.061  23
   3  -7   3 4681.22 464.737  16
   3   7   3 4347.50 448.969  23
   3  -7   3 3748.55 370.784  19
   3  -7   4 3817.54 406.196  16
   3   7   4 3875.02 423.097  23
   3  -7   4 3265.64 352.887  19
   3  -7   5 259.193 132.226  19
   3  -7   5 452.501 142.669  16
   3   7   5 515.587 167.694  23
   3  -7   6 595.474 156.080  19
   3   7   6 469.660 154.872  23
   3   7   7 11789.0 648.160  23
   3  -7   7 10930.2 570.256  19
   3   7   8 3177.34 296.910  23
   3  -7   8 2767.22 253.654  19
   3   8 -11 1411.54 153.584  26
  -3   8  11 1268.43 146.875  15
   3   8 -10 6034.78 382.875  26
  -3   8  10 6181.53 369.063  15
   3   8  -9 9525.25 543.217  26
  -3   8   9 9448.37 532.840  25
  -3   8   9 10104.9 516.137  15
   3   8  -8 213.501 120.218  26
  -3   8   8 209.466 118.381  25
  -3   8   8-22.2941 99.1103  15
  -3   8   7 4183.73 392.084  18
   3   8  -7 3505.31 330.151  16
   3   8  -7 3498.49 375.808  26
  -3   8   7 3397.20 357.129  25
  -3   8   7 3618.53 338.684  15
  -3   8   6 49.0092 73.3112  18
   3   8  -6 37.8906 67.0604  16
   3   8  -6-51.5229 78.5138  26
  -3   8   6 70.4095 93.9745  25
  -3   8   5 337.813 104.316  18
   3   8  -5 346.686 136.292  16
  -3   8   5 486.134 145.841  25
  -3   8   4 2156.97 276.527  18
   3   8  -4 1970.16 289.590  16
  -3   8   4 2384.42 300.357  25
  -3   8   3 3123.20 335.192  18
   3   8  -3 3006.05 358.308  16
   3  -8  -3 3017.87 314.572  16
  -3   8   3 3078.67 334.574  25
   3   8  -2 22612.2 984.868  16
   3  -8  -2 21210.2 872.719  16
  -3   8   2 21146.8 855.142  25
   3   8  -1 22389.2 990.955  16
   3  -8  -1 20749.6 904.328  16
  -3   8   1 22239.5 864.566  25
   3   8   0 244.876 172.793  16
   3  -8   0 292.361 152.909  16
  -3   8   0 49.0179 74.2956  25
   3   8   0 262.607 138.504  23
   3   8   1 1017.68 229.795  16
   3  -8   1 790.912 196.791  16
  -3   8  -1 605.951 142.691  25
   3   8   1 816.560 190.931  23
   3  -8   2 7302.98 582.353  16
   3   8   2 6712.99 541.158  23
   3  -8   3 9905.00 675.796  16
   3   8   3 9270.67 645.769  23
   3  -8   4 12126.2 722.810  16
   3   8   4 11631.7 728.546  23
   3  -8   4 9806.63 592.543  19
   3  -8   5 8299.52 552.747  16
   3   8   5 7211.96 569.912  23
   3  -8   5 6917.76 499.364  19
   3  -8   6 398.373 128.778  19
   3   8   6 650.912 183.692  23
   3  -8   7 403.087 112.856  19
   3   8   7 328.244 127.640  23
   3  -8   8 94.9690 57.3853  19
   3   8   8 412.867 111.610  23
  -3   9  11 615.753 104.036  15
   3   9 -10-13.0014 55.4401  26
  -3   9  10 82.2787 66.2666  15
   3   9  -9 966.563 176.255  26
  -3   9   9 948.701 162.653  15
   3   9  -8 12189.6 655.682  26
  -3   9   8 11690.0 619.077  25
  -3   9   8 12179.6 586.871  15
  -3   9   7 1630.83 250.164  18
   3   9  -7 1640.66 232.743  16
   3   9  -7 1568.77 250.242  26
  -3   9   7 1416.19 234.350  25
  -3   9   7 1683.80 233.224  15
  -3   9   6 5071.43 432.624  18
   3   9  -6 4660.75 414.392  16
   3   9  -6 4666.94 437.954  26
  -3   9   6 4820.47 426.886  25
  -3   9   5 622.950 144.728  18
   3   9  -5 713.870 178.105  16
  -3   9   5 715.811 173.217  25
  -3   9   4 4891.70 422.349  18
   3   9  -4 4721.62 441.470  16
  -3   9   4 5127.43 438.529  25
  -3   9   3 5904.83 461.308  18
   3   9  -3 5920.22 505.542  16
  -3   9   3 6350.04 478.158  25
  -3   9   2 4690.85 408.138  18
   3   9  -2 4982.36 472.448  16
   3  -9  -2 4276.82 394.894  16
  -3   9   2 4221.12 385.629  25
   3   9  -2 4184.69 360.610  22
   3   9  -1 34523.8 1230.12  16
   3  -9  -1 34599.8 1164.29  16
  -3   9   1 35755.3 1094.08  25
   3   9   0 9464.94 643.709  16
   3  -9   0 8810.75 615.970  16
   3   9   0 9471.13 632.739  23
   3   9   1-33.1294 85.3521  16
   3  -9   1 70.2957 108.416  16
   3   9   1 21.1082 65.3342  23
   3  -9   2 6815.78 566.115  16
   3   9   2 6921.73 553.224  23
   3  -9   3 3352.04 402.506  16
   3   9   3 3719.58 409.968  23
   3  -9   4 484.485 146.335  19
   3  -9   4 560.183 184.928  16
   3   9   4 286.228 122.628  23
   3  -9   5 103.420 82.9782  19
   3  -9   5 80.5643 89.2342  16
   3   9   5 59.6492 94.4685  23
   3  -9   6 453.061 111.580  19
   3   9   6 745.367 183.806  23
   3  -9   7 113.894 59.6986  19
   3   9   7 246.954 105.728  23
   3  -9   8 181.722 67.0736  19
   3   9   8 172.885 66.6311  23
  -3  10  11 1198.55 124.808  15
   3  10 -10 1550.58 188.425  26
  -3  10  10 1499.38 174.525  15
   3  10 -10 1449.23 153.017  21
   3  10  -9 894.930 166.797  26
  -3  10   9 1021.07 165.169  15
   3  10  -8 168.684 98.1879  26
  -3  10   8 317.516 115.259  25
  -3  10   8 282.059 107.620  15
  -3  10   7 23.3219 77.4884  18
   3  10  -7-22.9908 85.5412  26
  -3  10   7 66.2264 92.1746  25
  -3  10   7 73.3724 73.0679  15
  -3  10   6 1735.88 263.515  18
   3  10  -6 1593.17 246.623  16
   3  10  -6 1457.80 253.667  26
  -3  10   6 1572.64 246.773  25
  -3  10   5 12602.2 681.509  18
   3  10  -5 12689.8 699.943  16
  -3  10   5 12360.2 682.304  25
  -3  10   4 31593.7 1076.60  18
   3  10  -4 32320.5 1154.67  16
  -3  10   4 31763.6 1088.20  25
  -3  10   3 14.9377 105.856  18
   3  10  -3 118.205 122.354  16
  -3  10   3 117.167 95.0030  25
  -3  10   2 39024.2 1183.60  18
   3  10  -2 40650.9 1326.59  16
   3 -10  -2 40718.5 1194.52  16
   3  10  -2 37878.8 1103.68  22
   3  10  -1 754.615 218.962  16
   3 -10  -1 733.278 201.445  16
   3  10   0 3637.66 398.772  16
   3 -10   0 3438.39 388.177  16
   3  10   1 3870.02 404.017  16
   3 -10   1 3463.08 401.290  16
   3  10   1 4113.34 415.812  23
   3 -10   2 167.262 121.158  16
   3  10   2 8.14805 79.2532  23
   3 -10   3 18114.7 909.868  16
   3  10   3 20047.5 944.347  23
   3 -10   4-7.79963 93.4251  16
   3  10   4-9.01584 75.9357  23
   3 -10   5 5228.73 432.018  16
   3  10   5 4613.10 442.735  23
   3 -10   5 3745.99 335.673  19
   3 -10   6 764.474 147.944  19
   3 -10   6 1029.55 172.094  16
   3  10   6 1289.89 227.818  23
   3 -10   7 282.332 73.3110  19
   3  10   7 394.835 113.276  23
   3  10   8 5822.07 342.289  23
   3  11 -10 262.580 75.1562  26
  -3  11  10 374.646 91.6168  15
   3  11 -10 358.796 74.9502  21
   3  11  -9 295.746 105.635  26
  -3  11   9 192.471 85.1831  15
   3  11  -8 203.620 100.483  26
  -3  11   8 258.402 105.649  25
  -3  11   8 364.922 111.505  15
  -3  11   7 4675.51 400.893  18
   3  11  -7 4155.82 399.728  26
  -3  11   7 4473.09 387.605  25
  -3  11   7 4549.96 357.679  15
  -3  11   6-6.77664 89.1992  18
   3  11  -6 42.6206 67.2339  16
   3  11  -6-1.57387 72.3120  26
  -3  11   6-4.93788 73.3614  25
  -3  11   5 4613.44 420.409  18
   3  11  -5 4903.39 440.223  16
   3  11  -5 5263.97 470.155  26
  -3  11   5 5229.45 440.084  25
  -3  11   4 23489.0 933.491  18
   3  11  -4 24541.5 1013.25  16
  -3  11   4 25299.0 959.903  25
  -3  11   3 122977. 2128.37  18
   3  11  -3 120678. 2274.83  16
  -3  11   2 35659.4 1151.34  18
   3  11  -2 35287.5 1235.70  16
   3 -11  -2 36555.3 1127.47  16
   3  11  -2 34735.2 1069.24  22
   3  11  -1 39424.7 1305.73  16
   3 -11  -1 40065.4 1239.92  16
   3  11  -1 37386.0 1165.37  22
   3  11   0 3798.13 409.237  16
   3 -11   0 3472.23 390.311  16
   3 -11   1 177.232 112.992  16
   3  11   1 150.688 85.8336  23
   3 -11   2 1266.81 249.392  16
   3  11   2 1361.63 236.418  23
   3 -11   3 4795.11 464.710  16
   3  11   3 5825.43 507.574  23
   3 -11   4 347.701 136.326  16
   3  11   4 406.678 140.908  23
   3 -11   5 747.111 168.543  16
   3  11   5 715.002 182.011  23
   3 -11   6 85.2133 58.6052  19
   3 -11   6 138.964 83.0796  16
   3  11   6 64.0062 70.0756  23
   3 -11   7 114.210 57.0066  19
   3  11   7 71.6447 58.3879  23
   3  11   7 64.6870 61.8473  22
   3  12 -10 458.619 99.5599  26
  -3  12  10 379.233 86.4581  15
   3  12  -9 32.6993 60.0997  26
  -3  12   9-44.2954 56.7136  15
   3  12  -9 47.6031 67.3893  21
   3  12  -8 626.536 154.693  26
  -3  12   8 649.611 141.218  15
  -3  12   7 21.7338 79.6031  18
   3  12  -7-12.7712 67.4684  26
  -3  12   7 80.9275 77.0510  25
  -3  12   7 239.799 116.928  15
  -3  12   6 123.400 102.137  18
   3  12  -6 66.6135 73.6351  26
  -3  12   6 151.776 87.3494  25
  -3  12   5 428.120 121.145  18
   3  12  -5 575.184 151.340  16
   3  12  -5 567.944 166.156  26
  -3  12   5 635.775 154.959  25
  -3  12   4 4554.60 423.796  18
   3  12  -4 4302.36 430.297  16
  -3  12   3 6172.35 487.123  18
   3  12  -3 6367.48 530.329  16
  -3  12   2 90862.5 1845.91  18
   3  12  -2 91863.7 1995.59  16
   3 -12  -2 92790.1 1769.47  16
   3  12  -2 91574.0 1762.30  22
   3  12  -1 814.284 214.488  16
   3 -12  -1 441.770 190.129  16
   3  12  -1 696.669 214.162  22
   3  12   0 2433.70 327.596  16
   3 -12   0 1974.95 299.654  16
   3  12   0 2098.35 290.457  22
   3 -12   1 11553.8 716.838  16
   3  12   1 15796.0 811.340  23
   3 -12   2 2810.20 358.038  16
  -3  12  -2 2630.72 296.205  24
   3  12   2 3399.11 383.089  23
   3 -12   3 3727.17 402.678  16
   3  12   3 3940.43 410.342  23
   3 -12   4 3362.91 365.080  16
   3  12   4 3280.62 368.933  23
   3 -12   5 1114.65 197.529  16
   3  12   5 986.295 198.625  23
   3 -12   6 3786.43 296.151  16
   3  12   6 4754.38 385.134  23
   3  12   6 3798.83 318.284  22
  -3  12  -7 614.800 119.109  24
   3  12   7 928.555 154.593  23
   3  12   7 692.561 110.943  22
   3  13 -10 71.1837 49.7986  26
  -3  13  10-27.4445 44.3987  15
  -3  13   9 8951.62 410.418  15
   3  13  -9 9019.45 423.071  21
   3  13  -8 2501.04 275.749  26
  -3  13   8 2281.24 229.797  15
  -3  13   7 8878.70 540.507  18
   3  13  -7 9169.67 561.374  26
  -3  13   7 9062.05 500.459  25
  -3  13   7 8566.72 465.221  15
  -3  13   6 699.009 167.017  18
   3  13  -6 718.645 170.326  26
  -3  13   5 1593.41 256.461  18
   3  13  -5 1489.78 252.453  16
   3  13  -5 1389.97 244.876  26
  -3  13   4 412.127 148.747  18
   3  13  -4 267.181 112.341  16
   3  13  -4 637.844 174.120  26
  -3  13   3 5999.30 480.056  18
   3  13  -3 5721.87 498.366  16
   3  13  -3 5669.86 420.490  22
  -3  13   2 9350.82 604.068  18
   3  13  -2 9215.63 638.381  16
   3 -13  -2 9880.43 567.072  16
   3  13  -2 9995.85 591.441  22
   3  13  -1 1106.85 232.184  16
   3 -13  -1 1095.87 217.386  16
   3  13  -1 824.770 194.240  22
   3  13   0 4700.61 440.881  16
   3 -13   0 3860.06 402.267  16
   3  13   0 4734.42 437.972  22
   3 -13   1 17.6663 89.1825  16
   3  13   1 13.4516 81.8017  22
   3 -13   2 360.079 152.709  16
  -3  13  -2 324.744 112.207  24
   3  13   2 444.267 150.315  23
   3  13   2 437.756 163.078  22
   3 -13   3 13881.3 756.805  16
  -3  13  -3 12383.8 637.901  24
   3  13   3 13904.8 753.412  22
   3 -13   4 2162.23 293.551  16
  -3  13  -4 1862.78 246.424  24
   3  13   4 2259.70 295.012  23
   3  13   4 2498.39 315.937  22
   3 -13   5 24.4352 71.7194  16
  -3  13  -5 7.31873 57.9081  24
   3  13   5-13.6519 62.7660  23
   3  13   5 52.8959 93.9105  22
   3 -13   6 578.795 117.767  16
  -3  13  -6 702.925 142.726  24
   3  13   6 840.694 153.763  23
   3  13   6 693.694 134.135  22
  -3  13  -7 1058.17 138.925  24
   3  14  -9 3423.82 261.755  26
  -3  14   9 2940.27 226.193  15
   3  14  -9 3129.60 235.530  21
   3  14  -8 51.8641 54.7994  26
  -3  14   8-64.3814 68.8908  15
   3  14  -8-23.7505 70.5524  21
  -3  14   7 6118.17 439.050  18
   3  14  -7 6623.98 459.500  26
  -3  14   7 6338.70 391.161  15
  -3  14   6 220.141 109.735  18
   3  14  -6 343.214 126.159  26
  -3  14   5-38.9845 116.462  18
   3  14  -5-29.2966 68.2895  26
  -3  14   4-34.0514 91.5726  18
   3  14  -4-5.74347 101.559  16
   3  14  -4 96.1889 74.1639  26
  -3  14   3 189.045 120.526  18
   3  14  -3 226.903 92.0476  16
   3  14  -3 184.817 95.1366  22
  -3  14   2 11458.8 665.795  18
   3  14  -2 11764.5 714.289  16
   3 -14  -2 12229.3 615.842  16
   3  14  -2 11829.7 644.540  22
  -3  14   1 3700.08 392.261  18
   3  14  -1 3744.90 398.999  16
   3 -14  -1 3947.21 381.144  16
   3  14  -1 3666.98 377.933  22
   3  14   0 211.426 99.9168  16
   3 -14   0 198.443 115.591  16
   3  14   0 268.622 132.261  22
   3 -14   1 4113.67 416.143  16
   3  14   1 4954.57 453.339  22
   3 -14   2 7156.07 545.276  16
  -3  14  -2 6559.47 450.840  24
   3  14   2 7413.11 553.656  22
   3 -14   3 720.817 186.344  16
  -3  14  -3 600.540 151.654  24
   3  14   3 728.503 192.864  22
   3 -14   4 8806.63 546.654  16
  -3  14  -4 7460.00 473.704  24
   3  14   4 8926.74 563.431  22
   3 -14   5 1127.53 186.473  16
  -3  14  -5 1020.76 172.822  24
   3  14   5 786.113 166.729  22
   3 -14   6 673.206 116.281  16
  -3  14  -6 550.282 119.126  24
   3  14   6 474.791 100.216  22
   3  15  -9 162.234 65.9540  26
  -3  15   9 77.0826 60.5264  15
   3  15  -9 45.9181 40.4919  21
   3  15  -9 7.03622 37.5135  20
  -3  15   8 818.555 133.570  15
   3  15  -8 877.875 147.808  21
  -3  15   7 5259.09 391.360  18
   3  15  -7 5209.39 387.295  26
  -3  15   7 4732.65 326.013  15
   3  15  -7 5212.44 392.551  21
  -3  15   6 215.494 101.363  18
   3  15  -6 433.616 122.805  26
  -3  15   5 351.823 136.662  18
   3  15  -5 793.392 180.805  26
  -3  15   4 70.3103 108.773  18
   3  15  -4 115.251 98.9055  26
  -3  15   3 6766.67 499.240  18
   3  15  -3 7635.65 568.802  16
   3  15  -3 7272.00 477.616  22
  -3  15   2 13530.4 711.004  18
   3  15  -2 13566.6 751.005  16
   3  15  -2 14073.4 695.250  22
  -3  15   1 14762.7 743.122  18
   3  15  -1 14731.6 768.901  16
   3 -15  -1 14799.7 702.441  16
   3  15  -1 15185.1 750.618  22
   3  15   0 137.575 65.3137  16
   3 -15   0 150.032 115.933  16
   3  15   0 159.401 140.627  22
   3 -15   1 24.0533 83.1413  16
   3  15   1 22.4872 94.5573  22
   3 -15   2 289.361 126.715  16
  -3  15  -2 111.907 76.9666  24
   3  15   2 144.471 115.475  22
   3 -15   3 532.640 158.957  16
  -3  15  -3 348.178 105.505  24
   3  15   3 459.173 150.777  22
   3 -15   4 10607.6 573.393  16
  -3  15  -4 9219.83 500.962  24
   3  15   4 11055.8 598.320  22
   3 -15   5 775.020 143.639  16
  -3  15  -5 816.392 144.084  24
   3  15   5 788.587 154.312  22
   3 -15   6 987.363 126.604  16
  -3  15  -6 1045.70 142.389  24
   3  16  -8 2173.41 200.408  26
  -3  16   8 1989.09 183.067  15
   3  16  -8 2388.19 224.336  21
   3  16  -7 3437.57 290.790  26
  -3  16   7 3341.24 260.387  15
   3  16  -7 3642.36 316.937  21
  -3  16   6 444.778 131.515  18
   3  16  -6 659.495 142.997  26
   3  16  -6 550.969 154.917  21
  -3  16   5 627.242 153.688  18
   3  16  -5 524.831 156.252  21
  -3  16   4 5548.18 439.815  18
   3  16  -4 6265.41 473.643  21
  -3  16   3 11204.7 633.039  18
   3  16  -3 12125.2 607.168  22
   3  16  -3 12272.7 645.608  21
  -3  16   2 11092.3 634.341  18
   3  16  -2 11393.7 618.525  22
  -3  16   1 29964.4 1044.64  18
   3 -16  -1 30752.6 965.948  16
  -3  16   0 384.958 138.332  18
   3 -16   0 665.464 157.968  16
   3 -16   1 71.6934 78.1005  16
  -3  16  -1 191.528 84.4276  24
   3  16   1 48.5090 87.3412  22
   3 -16   2 3201.58 340.760  16
  -3  16  -2 3136.29 297.428  24
   3  16   2 3479.54 365.890  22
   3 -16   3 1438.02 227.133  16
  -3  16  -3 1384.25 196.873  24
   3  16   3 1496.86 239.036  22
   3 -16   4 2.50713 68.7775  16
  -3  16  -4 56.4138 60.6072  24
   3  16   4 209.763 102.425  22
   3 -16   5 1426.89 176.143  16
  -3  16  -5 1247.26 164.174  24
   3  16   5 1204.82 162.888  22
   3  17  -8 179.243 63.9221  21
  -3  17   7 99.8875 69.0285  15
   3  17  -7 62.0143 60.3898  21
  -3  17   6 3291.52 306.239  18
   3  17  -6 3715.66 330.343  21
  -3  17   5 49.6358 83.1489  18
   3  17  -5 93.9914 73.5134  21
  -3  17   4 1462.70 238.103  18
   3  17  -4 1645.06 201.392  22
   3  17  -4 1649.73 242.349  21
  -3  17   3 3515.04 347.903  18
   3  17  -3 3712.94 331.567  22
   3  17  -3 4398.93 377.959  21
  -3  17   2 2682.19 305.124  18
   3  17  -2 2798.94 302.846  22
  -3  17   1 9011.49 561.908  18
   3 -17  -1 8228.45 475.767  16
   3  17  -1 9149.44 563.415  22
  -3  17   0 2109.12 272.699  18
   3 -17   0 1902.72 248.245  16
   3  17   0 2271.34 300.925  22
   3 -17   1 162.550 100.177  16
  -3  17  -1 38.2457 54.1298  24
   3  17   1 217.137 114.549  22
   3 -17   2 620.297 157.241  16
  -3  17  -2 778.284 146.367  24
   3  17   2 963.493 197.344  22
   3 -17   3 301.627 103.461  16
  -3  17  -3 418.244 105.354  24
   3  17   3 353.430 111.161  22
   3 -17   4 3187.09 281.682  16
  -3  17  -4 2888.53 252.699  24
   3  17   4 3424.07 295.835  22
   3 -17   5 2089.88 194.806  16
  -3  17  -5 2207.92 198.134  24
   3  17   5 2089.20 185.834  22
   3  18  -7 1305.99 169.023  21
  -3  18   6 1087.67 171.873  18
   3  18  -6 1286.18 189.186  21
  -3  18   5 1460.44 204.118  18
   3  18  -5 1592.29 218.145  21
  -3  18   4 2046.96 251.527  18
   3  18  -4 2258.34 227.029  22
   3  18  -4 2327.13 264.569  21
  -3  18   3 2507.88 286.924  18
   3  18  -3 2627.06 270.716  22
   3  18  -3 2736.58 282.879  21
  -3  18   2 1625.01 242.323  18
   3  18  -2 1608.60 229.612  22
  -3  18   1 107.298 97.4268  18
   3 -18  -1 152.004 76.2519  16
   3  18  -1 85.7117 92.8873  22
  -3  18   0-70.2040 116.038  18
   3 -18   0 14.3589 64.5134  16
   3  18   0 2.24571 77.4998  22
  -3  18  -1 7033.33 466.260  18
   3 -18   1 6280.52 418.185  16
  -3  18  -1 6300.32 377.361  24
   3 -18   2 2687.98 271.842  16
  -3  18  -2 2825.88 253.199  24
   3  18   2 3096.93 320.673  22
   3 -18   3 832.533 152.402  16
  -3  18  -3 959.542 145.297  24
   3  18   3 1037.42 180.420  22
   3 -18   4 163.720 70.2710  16
  -3  18  -4 118.653 56.9717  24
   3  18   4 225.348 85.3408  22
   3  19  -7-37.4679 49.7035  21
   3  19  -6 3037.28 261.928  21
  -3  19   5 1545.03 197.950  18
   3  19  -5 2018.96 230.406  21
  -3  19   4 291.584 96.4632  18
   3  19  -4 341.353 87.7100  22
   3  19  -4 341.363 105.641  21
  -3  19   3 10466.7 544.354  18
   3  19  -3 11121.8 524.540  22
   3  19  -3 12003.9 550.666  21
  -3  19   2 627.662 144.930  18
   3  19  -2 743.676 154.225  22
  -3  19   1 5796.96 413.413  18
   3  19  -1 6156.21 433.405  22
  -3  19   0 1546.61 220.718  18
   3 -19   0 1166.63 164.523  16
   3  19   0 1534.98 232.054  22
  -3  19  -1 2389.75 261.297  18
   3 -19   1 2378.42 240.714  16
  -3  19  -1 2098.64 202.517  24
   3  19   1 2678.08 293.023  22
  -3  19  -2 1216.32 183.203  18
   3 -19   2 997.703 157.668  16
  -3  19  -2 983.206 139.256  24
   3  19   2 1368.76 209.001  22
  -3  19  -3 4226.19 303.810  18
   3 -19   3 3862.95 283.375  16
  -3  19  -3 3836.76 257.809  24
   3  19   3 4547.30 322.778  22
  -3  19  -4 860.313 125.199  18
   3 -19   4 735.606 116.008  16
   3  20  -6 4811.82 291.194  21
  -3  20   5-6.52611 49.1378  18
   3  20  -5 70.5913 54.5589  21
  -3  20   4 1860.15 209.528  18
   3  20  -4 2173.13 189.996  22
   3  20  -4 2211.49 223.726  21
  -3  20   3 776.059 140.849  18
   3  20  -3 1206.93 168.031  22
  -3  20   2 202.280 91.9686  18
   3  20  -2 273.890 96.5742  22
  -3  20   1-111.027 93.6262  18
   3  20  -1 94.8571 77.6664  22
  -3  20   0 7575.27 432.478  18
   3 -20   0 6785.38 346.522  16
   3  20   0 8120.64 470.982  22
  -3  20  -1 331.621 102.051  18
   3 -20   1 220.732 71.4507  16
  -3  20  -1 69.4125 36.1759  24
   3  20   1 426.224 118.664  22
  -3  20  -2 1784.92 196.520  18
   3 -20   2 1481.96 165.616  16
  -3  20  -2 1513.24 153.933  24
   3  20   2 1695.17 202.655  22
  -3  20  -3 2487.45 204.586  18
   3 -20   3 2155.78 185.573  16
   3  20   3 2618.61 215.238  22
  -3  21   4 1055.82 140.351  18
  -3  21   3 167.033 70.1824  18
   3  21  -3 388.460 91.0189  22
  -3  21   2 465.788 105.139  18
   3  21  -2 638.661 123.485  22
  -3  21   1 415.525 103.461  18
   3  21  -1 460.748 112.016  22
  -3  21   0 848.494 132.470  18
   3  21   0 870.340 150.000  22
  -3  21  -1 250.490 75.9665  18
   3  21   1-8.70904 53.5865  22
   3  21   2 2617.43 217.155  22
   3  22  -2 1053.97 139.072  22
   3  22  -1 4404.66 286.870  22
   3  22   0 57.3538 61.8206  22
  -4   0   8 9077.60 437.913  25
   4   0  -7 16.9868 46.0846  26
  -4   0   7-26.3152 68.4209  25
   4   0  -6 15702.6 645.937  26
  -4   0   6 18737.7 745.404  25
   4   0  -5-18.4626 78.3602  16
  -4   0   5 46.3657 85.5363  25
   4   0  -4 9471.88 575.124  16
  -4   0   4 11214.8 620.677  25
   4   0  -3 47.0443 83.9028  16
  -4   0   3 7.37429 103.151  25
   4   0  -2 4876.39 459.397  16
  -4   0   2 5026.24 433.247  25
   4   0  -1 419.433 161.648  16
  -4   0   1 183.404 141.056  25
   4   0   0 4370.54 445.483  16
  -4   0   0 4318.93 404.281  25
   4   0   1-109.892 119.345  16
  -4   0  -1-122.020 131.130  25
   4   0   2 73.9496 96.0430  16
  -4   0  -2 12.5856 92.0815  25
   4   0   3-151.524 88.5803  16
  -4   0  -3 153.620 112.748  25
  -4   0  -4 1421.33 210.069  25
  -4   0  -5 117.999 92.1699  25
  -4  -1   8 155.992 77.1674  25
  -4   1   8 56.2952 77.3380  25
   4   1  -7 1134.99 167.146  26
  -4  -1   7 1283.19 189.226  25
  -4   1   7 1183.49 184.733  25
   4  -1  -6 866.543 150.778  26
   4   1  -6 962.493 168.702  26
  -4  -1   6 1051.24 186.902  25
  -4   1   6 1050.22 188.806  25
   4   1  -5 7750.59 485.171  16
   4  -1  -5 7301.38 457.177  16
  -4   1   5 7841.38 508.439  25
  -4  -1   5 7687.98 501.011  25
   4   1  -4 14674.5 715.529  16
   4  -1  -4 13647.4 677.636  16
  -4   1   4 15320.8 728.470  25
  -4  -1   4 14524.9 700.154  25
   4   1  -3 1274.46 238.696  16
   4  -1  -3 913.555 202.360  16
  -4   1   3 844.627 177.349  25
  -4  -1   3 774.770 186.869  25
   4   1  -2 72.0670 117.031  16
   4  -1  -2 210.327 116.926  16
  -4   1   2 123.739 117.316  25
  -4  -1   2 127.848 111.211  25
   4   1  -1 5116.27 481.540  16
   4  -1  -1 5175.79 477.845  16
  -4   1   1 5351.54 449.243  25
  -4  -1   1 5118.18 437.194  25
   4   1   0 11550.4 713.711  16
   4  -1   0 11060.4 703.038  16
  -4   1   0 10715.3 628.745  25
  -4  -1   0 11154.7 642.724  25
   4   1   1 312.377 145.667  16
   4  -1   1 307.767 135.443  16
  -4   1  -1 133.731 79.8242  25
  -4  -1  -1 254.168 122.200  25
   4   1   2 7911.98 535.425  16
   4  -1   2 7874.12 544.116  16
  -4   1  -2 7903.55 520.947  25
  -4  -1  -2 8045.70 530.537  25
   4   1   3 5351.27 387.177  16
   4  -1   3 5446.29 404.162  16
  -4   1  -3 5276.22 407.445  25
  -4  -1  -3 5731.45 425.966  25
  -4   1  -4 350.019 124.880  25
  -4   1  -5 22967.9 680.770  25
  -4  -1  -5 23675.2 711.220  25
   4   2  -8 1452.14 168.586  26
  -4  -2   8 1690.00 182.474  25
  -4   2   8 1325.22 181.727  25
   4   2  -7 2751.20 260.606  26
  -4  -2   7 3392.34 290.373  25
  -4   2   7 3160.60 293.678  25
   4   2  -6 6914.09 407.767  16
   4   2  -6 6814.67 445.027  26
  -4  -2   6 7349.10 459.967  25
  -4   2   6 7505.18 485.592  25
   4   2  -5 1095.60 190.346  16
   4  -2  -5 1216.90 183.408  16
  -4   2   5 1044.16 201.122  25
  -4  -2   5 1145.29 202.962  25
   4   2  -4 513.598 160.751  16
   4  -2  -4 485.996 143.228  16
  -4   2   4 670.710 173.679  25
  -4  -2   4 343.925 117.861  25
   4   2  -3 1882.57 284.710  16
   4  -2  -3 1892.19 276.486  16
  -4   2   3 1826.74 269.879  25
  -4  -2   3 1825.05 258.426  25
   4   2  -2 293.043 118.094  16
   4  -2  -2 448.301 169.377  16
  -4   2   2 268.168 101.378  25
  -4  -2   2 704.598 180.660  25
   4   2  -1 7264.01 567.140  16
   4  -2  -1 6924.09 549.991  16
  -4   2   1 6957.28 508.112  25
  -4  -2   1 7660.60 528.214  25
   4   2   0 215.089 139.566  16
   4  -2   0 431.771 185.975  16
  -4   2   0 394.207 144.083  25
  -4  -2   0 326.587 134.573  25
   4   2   1 1159.50 220.391  16
   4  -2   1 1074.89 240.127  16
  -4   2  -1 975.686 198.841  25
  -4  -2  -1 765.002 167.755  25
   4   2   2 3546.84 352.462  16
   4  -2   2 3395.59 364.647  16
  -4   2  -2 2981.77 321.351  25
  -4  -2  -2 3760.98 372.225  25
   4  -2   3-93.0788 80.9261  16
  -4   2  -3 136.111 100.609  25
  -4   2  -4 273.006 101.064  25
  -4   2  -5 8013.00 393.353  25
  -4  -2  -5 8389.73 426.897  25
   4   3  -8 325.524 84.2939  26
  -4   3   8 353.480 101.534  25
   4   3  -7 454.097 116.551  26
  -4  -3   7 431.953 109.993  25
  -4   3   7 317.703 104.814  25
   4   3  -6 474.383 117.966  16
   4   3  -6 324.007 112.202  26
  -4  -3   6 562.790 135.768  25
  -4   3   6 375.170 129.630  25
   4   3  -5 216.602 100.028  16
  -4   3   5 367.106 139.770  25
  -4  -3   5 357.180 120.401  25
   4   3  -4 202.307 97.1820  16
   4  -3  -4 287.338 116.687  16
  -4   3   4 134.070 103.583  25
  -4  -3   4 341.826 130.829  25
   4   3  -3 28.0383 86.8138  16
   4  -3  -3 22.2816 82.4236  16
  -4   3   3-73.9819 120.763  25
  -4  -3   3 45.8657 81.6614  25
   4   3  -2-109.310 118.652  16
   4  -3  -2-83.6693 125.697  16
  -4   3   2-90.2122 123.437  25
  -4  -3   2 101.903 95.5121  25
   4   3  -1 5181.98 479.030  16
   4  -3  -1 4929.99 459.890  16
  -4   3   1 5096.01 433.323  25
  -4  -3   1 5469.10 448.861  25
   4   3   0 311.715 154.464  16
   4  -3   0 418.929 167.380  16
  -4   3   0 369.404 135.277  25
  -4  -3   0 148.214 99.7192  25
   4   3   1 3704.04 391.219  16
   4  -3   1 3745.75 400.235  16
  -4   3  -1 3648.38 357.000  25
  -4  -3  -1 3373.06 350.687  25
   4   3   2 5.35098 79.3100  16
   4  -3   2 213.798 115.340  16
  -4   3  -2 102.617 81.1724  25
  -4  -3  -2 78.4445 107.945  25
   4  -3   3-26.3014 67.6807  16
  -4   3  -3 44.7897 73.1726  25
  -4   3  -4 7420.09 427.023  25
  -4   3  -5 283.833 86.7617  25
  -4  -3  -5 513.807 121.980  25
   4   4  -8 2068.70 205.701  26
  -4   4   8 1860.53 206.649  25
   4   4  -7 3221.64 288.309  26
  -4   4   7 3726.67 312.415  25
   4   4  -6 337.672 103.431  16
   4   4  -6 379.457 120.472  26
  -4  -4   6 442.683 120.665  25
  -4   4   6 515.271 137.626  25
   4   4  -5 4.92402 77.0821  16
  -4   4   5 35.8479 80.3769  25
  -4  -4   5 103.115 79.0506  25
   4   4  -4 2926.26 332.978  16
   4  -4  -4 2829.91 298.912  16
  -4   4   4 3064.60 330.299  25
  -4  -4   4 2940.44 307.972  25
   4   4  -3 645.807 182.901  16
   4  -4  -3 445.341 140.516  16
  -4   4   3 791.362 174.518  25
  -4  -4   3 642.476 162.404  25
   4   4  -2 868.161 198.551  16
   4  -4  -2 694.765 178.374  16
  -4   4   2 614.354 160.951  25
  -4  -4   2 466.052 146.551  25
   4   4  -1 2719.28 354.753  16
   4  -4  -1 2983.85 358.547  16
  -4   4   1 2559.48 312.830  25
  -4  -4   1 2594.98 313.344  25
   4   4   0 1456.51 257.763  16
   4  -4   0 1226.21 243.716  16
  -4   4   0 1128.94 208.948  25
  -4  -4   0 1263.77 226.535  25
   4   4   1 757.748 177.301  16
   4  -4   1 539.858 171.070  16
  -4   4  -1 462.384 142.335  25
  -4  -4  -1 609.016 160.132  25
   4   4   2 557.584 139.367  16
   4  -4   2 480.853 162.847  16
  -4   4  -2 580.448 144.707  25
  -4  -4  -2 404.340 123.771  25
   4  -4   3 2678.28 289.591  16
  -4   4  -3 2342.07 258.953  25
  -4  -4  -3 2436.28 276.460  25
   4  -4   4 14867.2 549.566  16
  -4   4  -4 15757.5 595.817  25
  -4  -4  -5 3873.52 280.294  25
   4   5  -8 1870.35 193.683  26
  -4   5   8 1734.16 196.951  25
   4   5  -7 370.934 113.263  26
  -4   5   7 348.939 104.931  25
   4   5  -6-40.1778 59.2139  16
   4   5  -6 40.8527 58.7346  26
  -4   5   6-84.6447 92.5982  25
   4   5  -5 774.904 174.087  16
  -4  -5   5 997.990 175.686  25
  -4   5   5 762.375 171.819  25
   4   5  -4 72.5280 93.4550  16
   4  -5  -4-40.9100 76.4518  16
  -4   5   4 25.6088 78.6384  25
  -4  -5   4 49.3025 87.0285  25
   4   5  -3 2494.18 320.215  16
   4  -5  -3 2738.97 310.703  16
  -4   5   3 2788.51 313.917  25
  -4  -5   3 2960.13 312.446  25
   4   5  -2-47.5866 113.624  16
   4  -5  -2-13.4097 98.8232  16
  -4   5   2 17.6456 80.3575  25
  -4  -5   2 89.6147 92.3901  25
   4   5  -1 1672.65 277.400  16
   4  -5  -1 1478.87 248.521  16
  -4   5   1 1805.24 256.653  25
  -4  -5   1 1822.78 262.484  25
   4   5   0 703.159 170.856  16
   4  -5   0 848.073 207.945  16
  -4   5   0 834.451 179.943  25
  -4  -5   0 764.923 179.029  25
   4   5   1 572.703 167.505  16
   4  -5   1 805.000 196.621  16
  -4   5  -1 551.987 149.397  25
  -4  -5  -1 571.897 149.162  25
   4   5   2 180.337 96.2833  16
   4  -5   2 31.3554 78.9010  16
  -4   5  -2 81.4899 82.3883  25
  -4  -5  -2 141.341 97.0518  25
   4  -5   3 468.108 139.743  16
  -4   5  -3 261.158 90.5929  25
  -4  -5  -3 532.254 142.381  25
   4  -5   4 2928.84 245.976  16
  -4   5  -4 2914.69 246.102  25
  -4  -5  -4 3037.72 285.114  25
  -4  -5  -5 3927.06 273.793  25
   4   6  -8 5.94270 41.5764  26
  -4   6   8 22.0732 58.2016  25
   4   6  -7 2242.09 242.795  26
  -4   6   7 2102.34 234.700  25
   4   6  -6 929.183 155.696  16
   4   6  -6 894.948 165.646  26
  -4   6   6 1055.11 181.539  25
   4   6  -5 1105.37 186.672  16
  -4   6   5 1153.10 194.914  25
   4   6  -4 4481.07 406.778  16
   4  -6  -4 4614.99 354.140  16
  -4   6   4 4781.85 398.793  25
   4   6  -3 4400.92 421.130  16
   4  -6  -3 4119.04 370.287  16
  -4   6   3 4163.68 378.584  25
  -4  -6   3 5256.32 400.955  25
   4   6  -2 669.205 185.419  16
   4  -6  -2 574.388 165.741  16
  -4   6   2 901.987 191.685  25
  -4  -6   2 989.130 191.641  25
   4   6  -1 129.858 107.663  16
   4  -6  -1 190.912 122.661  16
  -4   6   1 168.635 86.1217  25
  -4  -6   1 80.8081 78.0251  25
   4   6   0 155.442 115.797  16
   4  -6   0 157.505 110.967  16
  -4   6   0 152.819 87.1908  25
  -4  -6   0 229.789 107.096  25
   4   6   1 3512.58 355.445  16
   4  -6   1 3525.41 371.881  16
  -4   6  -1 3450.40 329.041  25
  -4  -6  -1 3848.76 353.911  25
   4  -6   2 766.246 183.186  16
  -4   6  -2 951.308 168.302  25
  -4  -6  -2 738.302 163.369  25
   4  -6   3 1206.61 192.820  16
  -4   6  -3 980.694 158.646  25
  -4  -6  -3 1186.73 189.157  25
   4  -6   4 14434.7 526.705  16
  -4   6  -4 14907.3 504.359  25
  -4  -6  -4 15194.3 593.111  25
   4   7  -8 1231.20 156.166  26
  -4   7   8 1290.61 159.083  25
   4   7  -7 465.607 122.616  26
  -4   7   7 331.393 96.6906  25
   4   7  -6 31.4578 63.0927  16
   4   7  -6 33.8669 64.0874  26
  -4   7   6-24.5507 80.0202  25
   4   7  -5 1478.42 218.605  16
  -4   7   5 1475.05 213.881  25
   4   7  -4 8817.57 556.642  16
  -4   7   4 8717.02 521.590  25
   4   7  -3 24238.8 959.354  16
   4  -7  -3 22802.9 834.034  16
  -4   7   3 23343.9 861.526  25
   4   7  -2 3899.62 410.540  16
   4  -7  -2 3299.42 356.173  16
  -4   7   2 4019.07 381.221  25
  -4  -7   2 4872.91 394.728  25
   4   7  -1 2463.25 320.104  16
   4  -7  -1 2024.27 288.952  16
  -4   7   1 2575.63 297.483  25
  -4  -7   1 2208.44 268.903  25
   4   7   0 328.422 123.168  16
   4  -7   0 266.187 121.660  16
  -4   7   0 112.132 81.5643  25
  -4  -7   0 287.738 117.204  25
   4   7   0 42.7142 68.5484  22
   4   7   1 1237.26 220.643  16
   4  -7   1 888.156 196.167  16
  -4   7  -1 1053.09 178.378  25
  -4  -7  -1 1039.18 188.163  25
   4  -7   2 92.9978 90.4875  16
  -4   7  -2 112.672 74.5575  25
  -4  -7  -2 0.83883 92.5117  25
   4  -7   3 251.341 105.985  16
  -4   7  -3 110.446 68.4845  25
  -4  -7  -3 262.883 100.857  25
   4  -7   4 5296.81 312.915  16
  -4  -7  -4 6000.91 354.786  25
   4   8  -8 465.084 98.2431  26
   4   8  -7 565.831 128.052  26
  -4   8   7 553.492 112.105  25
   4   8  -6 1227.30 176.080  16
   4   8  -6 1327.24 198.759  26
  -4   8   6 973.320 161.959  25
   4   8  -5 22.9326 81.9004  16
   4   8  -5 2.34614 71.1655  26
  -4   8   5 24.6400 88.1885  25
   4   8  -4 20748.9 837.181  16
  -4   8   4 22267.1 806.875  25
   4   8  -3 27159.2 1004.00  16
   4  -8  -3 25013.9 840.819  16
  -4   8   3 26315.1 893.251  25
   4   8  -2 1451.33 282.681  16
   4  -8  -2 1385.23 242.208  16
   4   8  -1 37422.7 1186.92  16
  -4   8   1 35501.3 1022.05  25
   4   8   0 433.194 158.679  16
   4  -8   0 213.613 130.307  16
  -4   8   0 295.480 121.732  25
  -4  -8   0-66.1056 101.536  25
   4   8   0 159.022 89.3595  22
   4   8   1 285.047 104.912  16
   4  -8   1 325.144 133.340  16
  -4   8  -1 250.002 84.0681  25
  -4  -8  -1 312.070 95.3173  25
   4   8   1 131.532 78.0683  22
   4  -8   2 1574.87 232.399  16
  -4  -8  -2 1761.88 217.649  25
   4  -8   3 507.466 126.774  16
  -4  -8  -3 443.518 108.263  25
   4  -8   4 1875.07 180.276  16
   4   8   4 1560.01 192.724  22
   4   9  -8 1058.31 133.090  26
   4   9  -7 1029.31 160.647  26
  -4   9   7 1010.34 145.051  25
   4   9  -6 479.537 114.707  16
   4   9  -6 683.655 147.806  26
  -4   9   6 569.574 122.268  25
   4   9  -5 1450.21 211.384  16
   4   9  -5 1631.05 229.314  26
  -4   9   5 1534.80 211.167  25
   4   9  -4 419.781 141.653  16
  -4   9   4 438.558 127.612  25
   4   9  -3 18086.3 804.099  16
   4  -9  -3 16900.4 661.651  16
  -4   9   3 17671.3 705.515  25
   4   9  -2 2876.87 339.730  16
   4  -9  -2 2798.46 304.750  16
  -4   9   2 3176.60 313.566  25
   4  -9  -1 706.307 173.169  16
  -4   9   1 813.907 165.043  25
   4   9   0 16186.0 726.185  16
   4  -9   0 14019.7 681.967  16
  -4   9   0 16295.4 640.847  25
   4   9   0 14347.0 629.527  22
   4   9   1 14.4648 69.0265  16
   4  -9   1 112.345 116.452  16
   4   9   1-6.48537 68.7563  22
   4  -9   2 3170.18 306.766  16
   4   9   2 3201.67 303.542  22
   4  -9   3 6897.25 404.040  16
  -4  -9  -3 6978.70 361.141  25
   4   9   3 6644.12 403.854  22
   4   9   4 340.573 93.1587  22
   4  10  -7 321.201 90.8966  26
  -4  10   7 380.460 90.7417  25
   4  10  -6 412.580 113.326  26
  -4  10   6 361.251 92.3937  25
  -4  10   5 3257.33 268.899  18
   4  10  -5 3171.35 298.874  16
   4  10  -5 2934.66 297.941  26
  -4  10   5 2832.17 258.861  25
  -4  10   4 16334.3 632.728  18
   4  10  -4 16553.0 716.146  16
   4  10  -4 16523.7 731.502  26
  -4  10   4 15550.7 620.805  25
  -4  10   3 15496.5 637.424  18
   4  10  -3 16172.7 741.298  16
   4 -10  -3 14031.4 568.534  16
  -4  10   3 14838.3 615.476  25
  -4  10   2 16484.5 665.469  18
   4  10  -2 16082.3 752.067  16
   4 -10  -2 14875.0 638.986  16
  -4  10   2 16576.3 652.040  25
  -4  10   1 6799.65 430.768  18
   4  10  -1 7910.03 519.980  16
   4 -10  -1 6985.00 462.807  16
  -4  10   0 1636.90 208.864  18
   4  10   0 2103.34 256.951  16
   4 -10   0 1474.26 225.844  16
   4  10   0 1963.46 236.162  22
  -4  10  -1 69.4608 66.9362  18
   4 -10   1-14.2422 70.7823  16
   4  10   1-0.31042 70.7328  22
   4 -10   2 683.581 147.919  16
   4  10   2 851.151 157.881  22
   4 -10   3 9898.91 457.505  16
   4  10   3 9368.23 466.111  22
   4  11  -7 179.346 68.3856  26
   4  11  -6 7984.33 432.697  26
  -4  11   6 7181.43 343.873  25
  -4  11   5 1483.45 178.776  18
   4  11  -5 1670.17 220.059  26
  -4  11   5 1379.18 170.441  25
  -4  11   4 722.446 138.765  18
   4  11  -4 836.723 178.637  16
   4  11  -4 965.116 181.476  26
  -4  11   4 587.066 121.504  25
  -4  11   3 687.944 147.426  18
   4  11  -3 858.498 185.675  16
  -4  11   2 4358.77 339.320  18
   4  11  -2 4907.35 406.087  16
   4 -11  -2 4089.11 322.946  16
  -4  11   1 108.182 83.6563  18
   4  11  -1 518.529 146.974  16
   4 -11  -1 413.990 128.654  16
   4  11  -1 369.694 106.475  22
  -4  11   0 3730.93 305.457  18
   4  11   0 3745.13 319.829  16
   4 -11   0 3454.25 314.966  16
   4  11   0 3602.07 298.248  22
  -4  11  -1 2226.10 227.191  18
   4 -11   1 2090.40 246.190  16
   4  11   1 2167.11 240.296  22
  -4  11  -2 1301.43 158.473  18
   4 -11   2 1523.20 196.297  16
   4  11   2 1492.97 196.333  22
   4 -11   3 1410.46 165.019  16
   4  11   3 1250.91 164.395  22
   4  12  -6 1406.07 170.368  26
   4  12  -6 1524.83 175.248  21
  -4  12   5 1112.75 155.787  18
   4  12  -5 1300.32 182.885  26
  -4  12   4 828.102 135.979  18
   4  12  -4 1105.54 188.534  16
   4  12  -4 1255.91 190.376  26
  -4  12   3 16928.9 633.062  18
   4  12  -3 18378.1 735.852  16
   4  12  -3 18201.0 719.143  26
  -4  12   2 58778.9 1191.79  18
   4  12  -2 61593.8 1344.44  16
  -4  12   1 5572.22 379.415  18
   4  12  -1 7008.91 446.366  16
   4 -12  -1 5794.83 387.760  16
   4  12  -1 5877.79 354.993  22
  -4  12   0 4162.24 312.518  18
   4  12   0 4381.83 322.011  16
   4 -12   0 3869.03 311.304  16
   4  12   0 4529.05 321.857  22
  -4  12  -1 7874.31 406.687  18
   4 -12   1 8069.74 443.609  16
   4  12   1 8650.01 447.702  22
   4 -12   2 1306.87 173.759  16
   4  12   2 1230.22 170.040  22
  -4  13   5 2322.82 203.969  18
   4  13  -5 2823.31 241.163  26
   4  13  -5 2796.74 226.975  21
  -4  13   4 1733.76 193.119  18
   4  13  -4 2099.05 223.891  26
  -4  13   3 482.404 123.957  18
   4  13  -3 876.521 153.206  26
  -4  13   2 5283.42 347.352  18
   4  13  -2 5490.40 384.310  16
   4 -13  -2 4614.39 288.259  16
   4  13  -2 5367.60 354.903  26
  -4  13   1 595.106 132.444  18
   4 -13  -1 572.530 123.906  16
   4  13  -1 656.903 120.270  22
  -4  13   0 1.11800 67.6570  18
   4 -13   0 35.0621 56.1035  16
   4  13   0 0.72440 50.0858  22
  -4  13  -1 921.566 140.397  18
   4 -13   1 777.107 138.495  16
   4  13   1 1011.99 153.511  22
   4 -13   2 3641.65 253.059  16
   4  13   2 3665.76 264.310  22
  -4  14   4 14094.9 502.682  18
  -4  14   3 207.012 84.9600  18
  -4  14   2 126.783 73.5942  18
  -4  14   1 6575.37 360.996  18
   4 -14  -1 5463.95 301.789  16
  -4  14   0 2355.02 213.202  18
   4 -14   0 2088.01 199.364  16
   4  14   0 2560.61 216.632  22
   4 -14   1 45.7711 51.5424  16
  -4  15   2 1294.70 153.097  18
   0   0   0    0.00    0.00   0
TITL KUM-9 in P2(1)/n
REM P2(1)/n (#14 in standard setting)
CELL 1.54184   3.851663  23.175665  11.422674  90.0000  99.2781  90.0000
ZERR    7.00   0.000138   0.000741   0.000444   0.0000   0.0037   0.0000
LATT  1
SYMM -x+1/2, y+1/2,-z+1/2
SFAC C H N F
UNIT 84.00 70.00 21.00 7.00
TREF
HKLF 4
END
;
_shelx_hkl_checksum     14197
_shelx_res_file
;
TITL KUM-9
CELL 1.54184 3.85166 23.1757 11.4227 90.0 99.278 90.0
ZERR 4 0.00014 0.0007 0.0004 0 0.004 0
LATT 1
SYMM 0.5-X,0.5+Y,0.5-Z
SFAC C H N F
UNIT 48 40 12 4
OMIT -2 180.0
L.S. 20
PLAN 20
TEMP -100
SIZE 0.42 0.35 0.16
ACTA
BOND $H
CONF
HTAB
fmap 2
MPLA C1 C2 C3 C4 C5 C6
MPLA C1 C7 N2 N1 C22
MPLA N21 C22 C23 C24 C25 C26
MPLA C1 C2 C3 C4 C5 C6
WGHT    0.067400    0.278600
FVAR       9.54384
C1    1    0.361001    0.338204    0.243993    11.00000    0.02158    0.02277 =
         0.02945   -0.00177    0.00194   -0.00214
C2    1    0.317444    0.344037    0.121818    11.00000    0.03074    0.02536 =
         0.03145    0.00254   -0.00064   -0.00215
F2    4    0.173409    0.393678    0.072705    11.00000    0.07108    0.03312 =
         0.03312    0.00622   -0.00159    0.00879
C3    1    0.413119    0.302332    0.047306    11.00000    0.03901    0.03876 =
         0.02632   -0.00492    0.00388   -0.00697
AFIX  43
H3    2    0.381204    0.308486   -0.035966    11.00000   -1.20000
AFIX   0
C4    1    0.556864    0.251201    0.096033    11.00000    0.03028    0.03137 =
         0.03871   -0.01100    0.00780   -0.00275
AFIX  43
H4    2    0.623080    0.221679    0.046307    11.00000   -1.20000
AFIX   0
C5    1    0.603162    0.243498    0.217716    11.00000    0.02988    0.02503 =
         0.03972   -0.00262    0.00331    0.00331
AFIX  43
H5    2    0.701675    0.208497    0.251340    11.00000   -1.20000
AFIX   0
C6    1    0.507569    0.286201    0.290894    11.00000    0.02928    0.02592 =
         0.02994   -0.00067    0.00307    0.00198
AFIX  43
H6    2    0.541862    0.280161    0.374222    11.00000   -1.20000
AFIX   0
C7    1    0.259999    0.384949    0.317805    11.00000    0.02695    0.01992 =
         0.03190    0.00076    0.00296    0.00207
AFIX  43
H7    2    0.131323    0.416950    0.281355    11.00000   -1.20000
AFIX   0
N21   3    0.253154    0.482988    0.659278    11.00000    0.02882    0.02052 =
         0.03064   -0.00020    0.00542    0.00046
C22   1    0.354147    0.434515    0.610063    11.00000    0.02316    0.01997 =
         0.03001    0.00153    0.00612   -0.00218
C23   1    0.563413    0.392199    0.675007    11.00000    0.02557    0.02082 =
         0.03606    0.00166    0.00563    0.00048
AFIX  43
H23   2    0.630977    0.358345    0.637529    11.00000   -1.20000
AFIX   0
C24   1    0.667341    0.401135    0.793958    11.00000    0.02686    0.03007 =
         0.03611    0.00684    0.00136    0.00227
AFIX  43
H24   2    0.808357    0.373162    0.840270    11.00000   -1.20000
AFIX   0
C25   1    0.566733    0.451178    0.847264    11.00000    0.03180    0.03875 =
         0.02751   -0.00103    0.00202   -0.00057
AFIX  43
H25   2    0.636968    0.458182    0.929623    11.00000   -1.20000
AFIX   0
C26   1    0.361760    0.490005    0.775887    11.00000    0.03121    0.02705 =
         0.03194   -0.00437    0.00618   -0.00041
AFIX  43
H26   2    0.292264    0.524195    0.811731    11.00000   -1.20000
AFIX   0
N1    3    0.238670    0.429165    0.490670    11.00000    0.03610    0.02084 =
         0.02944   -0.00102    0.00278    0.00780
H1    2    0.106683    0.456553    0.449901    11.00000   -1.20000
N2    3    0.342757    0.383255    0.430703    11.00000    0.02767    0.02034 =
         0.03136   -0.00192    0.00417    0.00170
HKLF 4
REM  KUM-9
REM R1 =  0.0435 for    1774 Fo > 4sig(Fo)  and  0.0478 for all    1962 data
REM    148 parameters refined using      0 restraints
END
WGHT      0.0674      0.2786
REM Instructions for potential hydrogen bonds
EQIV $1 -x, -y+1, -z+1
HTAB N1 N21_$1
REM Highest difference peak  0.213,  deepest hole -0.259,  1-sigma level  0.055
Q1    1   0.1320  0.3926 -0.0232  11.00000  0.05    0.21
Q2    1   0.4306  0.3925  0.1185  11.00000  0.05    0.21
Q3    1   0.5987  0.3834  0.4745  11.00000  0.05    0.21
Q4    1   0.5621  0.4238  0.6397  11.00000  0.05    0.20
Q5    1   0.3562  0.4009  0.6421  11.00000  0.05    0.19
Q6    1   0.0369  0.4920  0.6268  11.00000  0.05    0.19
Q7    1   0.5846  0.4817  0.8091  11.00000  0.05    0.18
Q8    1  -0.1308  0.3979  0.0203  11.00000  0.05    0.18
Q9    1   0.9228  0.3934  0.8457  11.00000  0.05    0.18
Q10   1  -0.0278  0.4278  0.4690  11.00000  0.05    0.16
Q11   1   0.3315  0.3625  0.2834  11.00000  0.05    0.15
Q12   1   0.6743  0.4717  0.9601  11.00000  0.05    0.15
Q13   1   0.1899  0.5115  0.6088  11.00000  0.05    0.15
Q14   1   0.7021  0.4328  0.5456  11.00000  0.05    0.15
Q15   1   0.8417  0.3970  0.5839  11.00000  0.05    0.14
Q16   1   0.6742  0.4252  0.3684  11.00000  0.05    0.14
Q17   1   0.3771  0.4602  0.8194  11.00000  0.05    0.14
Q18   1   0.3355  0.3050  0.2611  11.00000  0.05    0.14
Q19   1   0.7421  0.3873  0.9088  11.00000  0.05    0.13
Q20   1   0.5815  0.2834  0.0814  11.00000  0.05    0.13
;
_shelx_res_checksum     9341
_shelxl_version_number        2.014
