# Supplementary material for: Crystal structure of (E)-2-fluoro­benz­aldehyde (pyridin-2-yl)hydrazone
Source: Acta Crystallogr E Crystallogr Commun. 2015 Apr 30;71(Pt 5):o362–3. doi: 10.1107/S2056989015007823 (PMC4420083; doi:10.1107/S2056989015007823)
Supplement: Supplementary file 2 [file e-71-0o362-Isup2.hkl]

#
# h,k,l, Fc-squared, Fo-squared, sigma(Fo-squared), status flag
#
data_I
_shelx_title ' KUM-9'
_shelx_refln_list_code          4
_shelx_F_calc_maximum      112.68
_exptl_crystal_F_000       448.00
_reflns_d_resolution_high  0.8083

loop_
 _space_group_symop_operation_xyz
 'x, y, z'
 '-x+1/2, y+1/2, -z+1/2'
 '-x, -y, -z'
 'x-1/2, -y-1/2, z-1/2'

_cell_length_a     3.8517
_cell_length_b    23.1757
_cell_length_c    11.4227
_cell_angle_alpha  90.000
_cell_angle_beta   99.278
_cell_angle_gamma  90.000

_shelx_F_squared_multiplier     1.000

loop_
 _refln_index_h
 _refln_index_k
 _refln_index_l
 _refln_F_squared_calc
 _refln_F_squared_meas
 _refln_F_squared_sigma
 _refln_observed_status
   2   0   0        922.65        871.24        21.90 o
   4   0   0         53.23         47.67         3.29 o
   1   1   0       5363.85       4869.47        64.38 o
   2   1   0         23.37         18.38         0.93 o
   3   1   0        246.66        244.05         6.50 o
   4   1   0        117.75        121.91         3.67 o
   0   2   0        460.16        575.61         4.52 o
   1   2   0       9799.89       8281.02        16.72 o
   2   2   0       1718.15       1726.81        12.26 o
   3   2   0        160.46        161.14         4.28 o
   4   2   0          4.42          3.68         0.81 o
   1   3   0        797.68        801.39         4.43 o
   2   3   0          0.25          0.90         0.39 o
   3   3   0          9.50          7.93         1.13 o
   4   3   0          3.28          3.21         0.72 o
   0   4   0        900.56       1142.35         9.19 o
   1   4   0        152.32        119.00         2.08 o
   2   4   0       1056.24       1059.90        10.04 o
   3   4   0        378.37        387.94        13.88 o
   4   4   0         14.03         13.87         1.27 o
   1   5   0        394.24        369.88         7.68 o
   2   5   0       1050.33       1054.16         8.38 o
   3   5   0          9.37          8.13         1.00 o
   4   5   0          8.02          8.63         1.00 o
   0   6   0       3775.84       4491.00        69.18 o
   1   6   0          5.16          5.51         0.32 o
   2   6   0         52.92         61.75         2.10 o
   3   6   0         20.68         20.51         1.50 o
   4   6   0          2.17          1.90         0.57 o
   1   7   0        103.47        110.16         1.44 o
   2   7   0       1611.74       1643.07        16.23 o
   3   7   0        262.28        252.72         6.30 o
   4   7   0          3.05          1.98         0.60 o
   0   8   0       2396.21       2914.37        43.75 o
   1   8   0          2.40          6.92         0.77 o
   2   8   0         93.65         86.28         2.40 o
   3   8   0          0.14          1.96         0.62 o
   4   8   0          0.11          2.01         0.73 o
   1   9   0         11.57         10.88         0.56 o
   2   9   0         12.82         10.67         1.00 o
   3   9   0         95.31        101.54         4.00 o
   4   9   0        167.27        167.46         6.52 o
   0  10   0        902.64       1049.74        14.84 o
   1  10   0         69.28         57.51         1.49 o
   2  10   0        129.83        124.58         3.44 o
   3  10   0         44.90         38.84         3.05 o
   4  10   0         20.95         19.75         1.51 o
   1  11   0          3.22          5.50         0.50 o
   2  11   0         19.22         19.90         1.78 o
   3  11   0         41.53         39.91         3.10 o
   4  11   0         44.88         39.93         1.70 o
   0  12   0         26.77         39.80         2.02 o
   1  12   0         91.25         90.63         1.89 o
   2  12   0        121.92        117.84         4.37 o
   3  12   0         24.68         23.81         1.93 o
   4  12   0         55.59         46.58         1.74 o
   1  13   0         42.83         40.01         1.61 o
   2  13   0        207.55        209.66         6.05 o
   3  13   0         48.22         48.71         2.95 o
   4  13   0          0.37          0.14         0.36 o
   0  14   0        605.65        674.64        14.05 o
   1  14   0         95.05         90.03         3.70 o
   2  14   0          5.51          6.01         1.44 o
   3  14   0          1.80          2.46         0.72 o
   4  14   0         23.31         25.66         1.33 o
   1  15   0         33.96         25.59         2.08 o
   2  15   0        249.60        239.54         7.54 o
   3  15   0          0.08          1.60         0.58 o
   0  16   0        105.86        117.62         6.44 o
   1  16   0         22.83         22.90         2.19 o
   2  16   0          0.80          0.26         0.51 o
   3  16   0         10.42          5.92         1.54 o
   1  17   0          0.46          0.17         0.66 o
   2  17   0         90.33         80.13         3.38 o
   3  17   0         26.19         22.86         1.72 o
   0  18   0        793.62        854.67        18.74 o
   1  18   0        562.74        515.95         5.82 o
   2  18   0         35.47         31.01         2.12 o
   3  18   0          0.08         -0.10         0.50 o
   1  19   0        460.37        441.08         4.78 o
   2  19   0        368.16        339.39         6.95 o
   3  19   0         17.65         15.20         1.37 o
   0  20   0        327.34        372.75         7.23 o
   1  20   0       1061.12        998.70        15.13 o
   2  20   0        115.03        107.13         3.32 o
   3  20   0         78.18         81.14         3.93 o
   1  21   0         49.35         48.31         1.70 o
   2  21   0          9.75         10.69         1.06 o
   3  21   0         10.29          9.42         1.09 o
   0  22   0       1845.51       2120.46        17.39 o
   1  22   0         52.58         59.08         2.00 o
   2  22   0        122.70        117.10         9.74 o
   3  22   0          0.19          0.63         0.68 o
   1  23   0          7.67          6.76         0.87 o
   2  23   0         37.32         33.87         2.34 o
   0  24   0         38.90         44.22         2.30 o
   1  24   0        418.91        426.57         9.22 o
   2  24   0        110.77        109.19        10.14 o
   1  25   0          0.02         -0.50         1.17 o
   2  25   0         12.34         11.51         1.23 o
   0  26   0          3.32          3.85         1.04 o
   1  26   0          4.71          3.33         1.85 o
   1  27   0          0.97          1.93         0.57 o
   0  28   0         46.74         70.30         3.61 o
  -3   0   1         56.02         69.13         4.96 o
  -1   0   1        535.91        485.64         6.39 o
   1   0   1       2079.41       1881.72         7.90 o
   3   0   1         76.77         79.80         3.26 o
  -4   1   1         50.19         57.03         2.53 o
  -3   1   1          5.01          7.62         1.03 o
  -2   1   1         49.82         39.75         1.60 o
  -1   1   1        872.70        835.02         5.90 o
   0   1   1        690.25        474.00        88.77 o
   1   1   1       1838.48       1725.50         6.03 o
   2   1   1        569.30        607.21         5.75 o
   3   1   1          7.45          6.93         0.92 o
   4   1   1          2.89          2.57         0.61 o
  -4   2   1         75.12         79.18         2.95 o
  -3   2   1         58.60         54.91         2.52 o
  -2   2   1        884.04        922.39         8.39 o
  -1   2   1         75.72         63.45         1.64 o
   0   2   1        469.05        451.58        11.89 o
   1   2   1       1262.74       1184.96         5.25 o
   2   2   1          1.56          2.18         0.34 o
   3   2   1        277.61        291.23         5.57 o
   4   2   1          9.09         10.77         1.10 o
  -4   3   1         58.13         56.85         2.49 o
  -3   3   1         82.12         85.53         3.15 o
  -2   3   1       2114.28       2075.78        17.97 o
  -1   3   1      12695.72      10858.33        31.24 o
   0   3   1       1084.36       1073.08        38.32 o
   1   3   1       1735.33       1726.81         5.81 o
   2   3   1        272.29        280.92         3.83 o
   3   3   1         26.54         30.14         1.57 o
   4   3   1         40.68         39.64         2.05 o
  -4   4   1         27.55         29.71         1.83 o
  -3   4   1          8.28          7.46         0.98 o
  -2   4   1       1449.22       1431.13        12.05 o
   0   4   1       6848.95       6111.10        44.11 o
   1   4   1       3347.07       3247.34        28.72 o
   2   4   1        392.14        402.73         4.64 o
   3   4   1        103.03        107.23         3.54 o
   4   4   1          7.09          6.56         0.88 o
  -4   5   1         21.67         18.69         1.43 o
  -3   5   1        131.16        133.85         3.23 o
  -2   5   1        163.23        165.03         3.41 o
  -1   5   1       2822.78       2666.60        13.76 o
   0   5   1        916.51        927.08        10.81 o
   1   5   1       1647.44       1514.81        28.79 o
   2   5   1         46.82         51.68         1.70 o
   3   5   1        329.95        363.86        10.60 o
   4   5   1          7.70          6.80         0.89 o
  -4   6   1          1.13          1.51         0.52 o
  -3   6   1        501.04        523.36         9.64 o
  -2   6   1       1749.92       1710.36        11.07 o
  -1   6   1        681.20        659.41         3.25 o
   0   6   1       1305.07       1348.04        19.60 o
   1   6   1         21.50         17.77         0.55 o
   2   6   1        124.10        141.22         2.86 o
   3   6   1          0.04         -0.23         0.64 o
   4   6   1         32.79         39.39         1.93 o
  -4   7   1         20.30         25.50         1.60 o
  -3   7   1          1.05          5.51         1.53 o
  -2   7   1        125.35        129.44         7.46 o
  -1   7   1          0.30          0.58         0.16 o
   0   7   1        239.08        248.78         5.65 o
   1   7   1         17.43         19.56         0.75 o
   2   7   1         49.56         46.12         2.05 o
   3   7   1         86.14         85.36         3.67 o
   4   7   1         11.23         11.61         1.07 o
  -4   8   1        376.11        399.02        10.55 o
  -3   8   1        247.59        239.32         5.80 o
  -2   8   1         44.17         39.88         2.47 o
  -1   8   1        199.31        198.28         2.24 o
   0   8   1         78.49         81.79         1.35 o
   1   8   1        235.78        241.40         3.36 o
   2   8   1        122.03        116.43         4.09 o
   3   8   1          8.46          8.62         1.00 o
   4   8   1          4.26          2.76         0.46 o
  -4   9   1          5.21          8.41         1.31 o
  -3   9   1        373.26        384.47         7.35 o
  -2   9   1          9.27          7.84         0.83 o
  -1   9   1         24.85         25.32         0.90 o
   0   9   1         19.76         40.91         2.43 o
   1   9   1        392.72        427.93         4.65 o
   2   9   1        148.55        153.22         8.98 o
   3   9   1          0.03          0.18         0.51 o
   4   9   1          0.24          0.32         0.49 o
  -4  10   1         76.21         78.95         3.41 o
  -3  10   1          7.21          8.16         1.63 o
  -2  10   1         10.54          9.62         0.96 o
  -1  10   1        860.14        861.47        16.20 o
   0  10   1         78.40         94.62         2.64 o
   1  10   1        141.18        149.42         2.24 o
   2  10   1        108.71        108.89         4.23 o
   3  10   1         39.43         42.02         2.58 o
   4  10   1          0.26          0.21         0.44 o
  -4  11   1          1.96          3.62         0.85 o
  -3  11   1        426.59        427.19         8.26 o
  -2  11   1         13.93         11.61         1.84 o
  -1  11   1         21.87         25.90         1.19 o
   0  11   1        157.47        185.60         3.64 o
   1  11   1        843.85        866.38         9.40 o
   2  11   1         61.18         56.18         3.11 o
   3  11   1          0.89          1.78         0.75 o
   4  11   1         24.46         23.78         1.51 o
  -4  12   1         29.79         66.24         2.90 o
  -3  12   1          0.02          7.21         1.30 o
  -2  12   1         15.57         14.59         1.60 o
  -1  12   1        627.67        681.58        19.26 o
   0  12   1        135.49        195.65         3.90 o
   1  12   1         10.65          5.11         0.60 o
   2  12   1         20.35         17.18         1.48 o
   3  12   1        136.78        150.89        23.29 o
   4  12   1         86.74         89.91         2.73 o
  -4  13   1          7.74          6.72         0.79 o
  -3  13   1          9.14         11.08         1.35 o
  -2  13   1         34.39         31.14         2.37 o
  -1  13   1         58.23         61.96         2.22 o
   0  13   1        275.56        357.64         5.54 o
   1  13   1        163.16        166.58         3.87 o
   2  13   1         11.59          8.90         1.32 o
   3  13   1          0.01          0.17         0.66 o
   4  13   1         12.06          9.95         0.91 o
  -4  14   1         70.92         65.56         6.10 o
  -3  14   1         39.01         41.38         2.13 o
  -2  14   1        284.10        280.08         7.24 o
  -1  14   1        448.43        455.56         8.73 o
   0  14   1         83.60         91.34         3.00 o
   1  14   1        442.65        454.17         6.69 o
   2  14   1          0.94          0.90         0.44 o
   3  14   1         47.90         49.81         4.62 o
   4  14   1          0.46          0.50         0.57 o
  -3  15   1        156.94        163.26         4.06 o
  -2  15   1       1219.52       1130.09        10.35 o
  -1  15   1         96.08         91.30         5.17 o
   0  15   1        436.09        497.16         9.02 o
   1  15   1          6.10          5.45         1.00 o
   2  15   1         24.38         20.20         1.69 o
   3  15   1          0.45          0.26         0.69 o
  -3  16   1        347.24        333.69         7.79 o
  -2  16   1       1140.65       1021.86        11.60 o
  -1  16   1        348.56        351.12        32.18 o
   0  16   1         80.69         92.47         4.05 o
   1  16   1        178.52        175.40         5.68 o
   2  16   1         51.28         45.43         2.56 o
   3  16   1          1.73          1.14         0.53 o
  -3  17   1        100.20         96.07         3.35 o
  -2  17   1         48.13         47.70         2.18 o
  -1  17   1        279.57        280.35        20.54 o
   0  17   1        282.26        304.18         7.65 o
   1  17   1        590.01        580.39        24.43 o
   2  17   1         38.52         34.23         2.27 o
   3  17   1          0.93          1.25         0.59 o
  -3  18   1          0.68          1.29         0.55 o
  -2  18   1          5.79          7.10         0.95 o
  -1  18   1       1317.33       1204.09        10.49 o
   0  18   1        320.26        334.95         8.30 o
   1  18   1          9.73         10.31         0.72 o
   2  18   1         43.85         39.70         2.44 o
   3  18   1         74.15         71.41         2.64 o
  -3  19   1         63.61         65.58         3.28 o
  -2  19   1        295.12        274.76         5.74 o
  -1  19   1        481.07        440.65         4.97 o
   0  19   1        228.53        247.89         4.29 o
   1  19   1        159.28        142.90         2.73 o
   2  19   1          0.88          1.54         0.66 o
   3  19   1         30.41         25.80         1.33 o
  -3  20   1          0.71          0.02         1.13 o
  -2  20   1         59.76         57.35         2.83 o
  -1  20   1          3.68          3.82         0.48 o
   0  20   1         99.63        108.91         2.43 o
   1  20   1        325.92        319.71         4.17 o
   2  20   1         54.65         53.52         2.77 o
   3  20   1          3.55          2.26         0.79 o
  -3  21   1          4.52          4.80         0.83 o
  -2  21   1        112.74        105.57         3.58 o
  -1  21   1          0.17          0.55         0.44 o
   0  21   1        630.19        670.88        11.04 o
   1  21   1         13.72         14.28         1.17 o
   2  21   1         18.61         19.29         1.39 o
   3  21   1          1.76          1.15         1.42 o
  -3  22   1         48.24         48.36         3.15 o
  -2  22   1          2.57          3.23         0.92 o
  -1  22   1         55.79         56.17         2.15 o
   0  22   1        526.51        596.35         7.11 o
   1  22   1          0.03          0.79         0.55 o
   2  22   1          4.78          4.39         0.86 o
  -2  23   1          0.87          2.47         0.78 o
  -1  23   1         83.74         87.56         2.60 o
   0  23   1         12.99         11.59         0.91 o
   1  23   1        563.40        557.83        12.85 o
   2  23   1         73.42         75.57         5.27 o
  -2  24   1        132.24        121.15        11.97 o
  -1  24   1         37.30         39.38         3.17 o
   0  24   1        222.18        252.86         4.34 o
   1  24   1         72.30         72.40         2.94 o
   2  24   1        147.60        156.24        11.78 o
  -2  25   1         23.42         22.63         3.02 o
  -1  25   1         41.03         42.35         3.25 o
   0  25   1          3.22          2.47         0.97 o
   1  25   1         25.60         24.69         1.63 o
   2  25   1        110.51        111.85         8.51 o
  -1  26   1        192.53        201.31         6.25 o
   0  26   1          0.58          0.24         0.63 o
   1  26   1         92.88         99.01         3.38 o
  -1  27   1          1.96          1.00         1.77 o
   0  27   1         33.75         45.81         8.32 o
   1  27   1          6.93          6.21         1.10 o
   0  28   1         50.28         63.51         3.51 o
  -4   0   2         54.04         54.42         3.46 o
  -2   0   2         27.64         31.25         2.62 o
   0   0   2       2304.63       1160.52       634.63 o
   2   0   2        187.49        186.02         3.80 o
   4   0   2          1.20          0.47         0.73 o
  -4   1   2          0.94          1.47         0.63 o
  -3   1   2         99.50        102.68         3.43 o
  -2   1   2        280.89        267.95         5.35 o
  -1   1   2       4795.69       4933.06        42.77 o
   0   1   2       1856.26       1431.71         7.08 o
   1   1   2         33.97         41.28         1.10 o
   2   1   2         56.23         52.16         1.94 o
   3   1   2         49.25         55.61         2.22 o
   4   1   2         78.88         87.12         2.92 o
  -4   2   2          5.10          4.49         0.94 o
  -3   2   2         49.82         54.49         2.50 o
  -2   2   2        105.88        106.89         2.71 o
  -1   2   2       1284.50       1270.32        23.83 o
   0   2   2          0.59          0.28         0.14 o
   1   2   2       1528.32       1341.27        10.22 o
   2   2   2         89.72         90.76         2.57 o
   3   2   2          0.10          0.22         0.47 o
   4   2   2         39.34         37.51         1.93 o
  -4   3   2          0.01         -0.39         0.62 o
  -3   3   2         43.83         38.12         2.12 o
  -2   3   2         43.70         39.83         1.67 o
  -1   3   2         68.11         71.76         2.78 o
   0   3   2        229.79        211.73         3.01 o
   1   3   2         25.98         34.78         1.47 o
   2   3   2          4.34          4.67         0.83 o
   3   3   2          1.48          1.76         0.44 o
   4   3   2          0.94          1.00         0.51 o
  -4   4   2          4.92          7.25         0.92 o
  -3   4   2          3.21          3.74         0.72 o
  -2   4   2          2.17          1.90         0.47 o
  -1   4   2        554.26        536.53        20.95 o
   0   4   2        988.01        938.14        53.15 o
   1   4   2       1593.01       1514.26         8.82 o
   2   4   2        129.07        118.57         3.85 o
   3   4   2         64.73         62.58         2.66 o
   4   4   2          5.13          5.60         0.77 o
  -4   5   2          0.00          0.17         0.52 o
  -3   5   2          1.79          1.20         0.63 o
  -2   5   2          5.63          6.98         0.99 o
  -1   5   2        117.90        134.84         4.65 o
   0   5   2         51.32         49.35         7.74 o
   1   5   2        281.82        297.40         3.48 o
   2   5   2        235.74        247.29         6.45 o
   3   5   2         19.65         20.20         1.54 o
   4   5   2          1.73          1.14         0.48 o
  -4   6   2          8.85          8.82         1.03 o
  -3   6   2        326.40        347.35         5.71 o
  -2   6   2         59.72         56.72         2.07 o
  -1   6   2        260.53        276.99         6.86 o
   0   6   2        975.74        967.67        24.26 o
   1   6   2         10.62          4.89         0.41 o
   2   6   2        854.74        839.43        10.75 o
   3   6   2        151.56        150.45         4.69 o
   4   6   2          7.60          9.12         1.08 o
  -4   7   2         25.13         44.66         2.84 o
  -3   7   2        476.47        470.22         7.95 o
  -2   7   2       2051.40       2151.22        15.20 o
  -1   7   2          0.76          1.07         0.29 o
   0   7   2         37.03         43.27         1.81 o
   1   7   2        167.11        163.78         2.10 o
   2   7   2        153.66        152.61         4.71 o
   3   7   2         12.25         14.52         6.08 o
   4   7   2          0.15          0.79         0.54 o
  -4   8   2          7.55         15.52         2.02 o
  -3   8   2        239.83        237.09         5.70 o
  -2   8   2       2723.97       2814.98        24.60 o
  -1   8   2        924.80        955.03        13.29 o
   0   8   2       1619.43       1644.28        46.58 o
   1   8   2       2018.07       2062.76        15.79 o
   2   8   2        643.34        640.98        18.82 o
   3   8   2         70.58         76.84         4.35 o
   4   8   2         16.33         18.44         1.74 o
  -4   9   2         22.29         32.50         2.02 o
  -3   9   2         45.36         48.77         1.96 o
  -2   9   2        147.56        151.87         4.07 o
  -1   9   2          6.10          6.85         0.82 o
   0   9   2        172.56        172.31         2.32 o
   1   9   2        514.69        555.85         5.30 o
   2   9   2         20.66         24.16         1.64 o
   3   9   2         78.30         75.43         4.34 o
   4   9   2         29.93         34.98         2.37 o
  -4  10   2        162.97        175.81         3.70 o
  -3  10   2        439.26        433.43         7.08 o
  -2  10   2        356.79        326.56         8.61 o
  -1  10   2       1002.66       1058.21        14.20 o
   0  10   2          5.95          5.59         0.53 o
   1  10   2         27.63         28.43         1.29 o
   2  10   2        151.23        142.79         4.52 o
   3  10   2          0.42          0.78         0.87 o
   4  10   2          7.84          8.47         1.19 o
  -4  11   2         44.29         48.45         2.26 o
  -3  11   2        387.05        390.40         6.27 o
  -2  11   2         65.56         59.49         3.11 o
  -1  11   2        129.24        156.56         6.53 o
   0  11   2        425.37        518.12         6.25 o
   1  11   2          0.10          0.64         0.45 o
   2  11   2         37.77         32.60         2.48 o
   3  11   2         12.69         14.48         1.88 o
   4  11   2         17.59         15.65         1.15 o
  -4  12   2        630.34        659.28        15.45 o
  -3  12   2        974.90       1007.77        10.08 o
  -2  12   2          2.43          2.95         0.79 o
  -1  12   2          1.17          2.02         0.37 o
   0  12   2        233.38        272.27         4.78 o
   1  12   2         67.96         63.90         2.09 o
   2  12   2         13.18         11.09         1.52 o
   3  12   2         29.75         32.06         2.27 o
   4  12   2         13.30         13.93         1.33 o
  -4  13   2         48.79         56.42         1.98 o
  -3  13   2        105.82        105.89         3.29 o
  -2  13   2          6.07          6.18         1.13 o
  -1  13   2        342.31        369.73        13.77 o
   0  13   2       1077.27       1203.08        12.84 o
   1  13   2         91.06         90.68         3.79 o
   2  13   2         57.18         52.56         2.29 o
   3  13   2          5.12          4.23         0.77 o
   4  13   2         42.91         40.11         2.01 o
  -4  14   2          0.05          1.39         0.81 o
  -3  14   2        131.86        130.06         3.61 o
  -2  14   2        797.82        734.04        24.49 o
  -1  14   2        216.27        223.04         6.32 o
   0  14   2         14.62         20.99         1.48 o
   1  14   2        367.97        381.83         7.24 o
   2  14   2        114.68        116.94         3.08 o
   3  14   2         80.61         76.79         3.23 o
  -4  15   2         15.63         14.21         1.68 o
  -3  15   2        151.13        150.84         4.55 o
  -2  15   2       1052.46        981.65         8.80 o
  -1  15   2        292.15        340.65         8.15 o
   0  15   2         87.09         95.21         4.81 o
   1  15   2          8.47         10.94         1.13 o
   2  15   2         27.46         24.54         1.33 o
   3  15   2          2.37          1.85         0.63 o
  -3  16   2        125.83        123.50         4.86 o
  -2  16   2         39.13         36.35         1.55 o
  -1  16   2         30.12         24.80         2.23 o
   0  16   2        380.35        436.05        11.84 o
   1  16   2        178.46        184.32         5.99 o
   2  16   2         43.27         40.18         2.44 o
   3  16   2         38.17         35.76         2.10 o
  -3  17   2         32.30         30.11         2.36 o
  -2  17   2         44.87         44.12         1.88 o
  -1  17   2        149.50        141.03         6.13 o
   0  17   2        142.75        154.83         6.32 o
   1  17   2         48.62         44.75         1.62 o
   2  17   2          1.31          2.02         0.70 o
   3  17   2          9.39          8.62         1.03 o
  -3  18   2         18.19         17.75         1.83 o
  -2  18   2         11.70         11.58         1.08 o
  -1  18   2          3.99          3.52         0.46 o
   0  18   2        103.85         99.22         4.60 o
   1  18   2         62.20         54.95         1.83 o
   2  18   2         47.30         43.17         2.57 o
   3  18   2         41.33         31.34         1.76 o
  -3  19   2          9.49          7.54         1.16 o
  -2  19   2        143.34        133.87         3.17 o
  -1  19   2        599.47        563.30         6.06 o
   0  19   2         24.53         26.05         1.16 o
   1  19   2        122.98        109.67         2.62 o
   2  19   2         39.44         30.95         2.17 o
   3  19   2         11.79         12.26         0.96 o
  -3  20   2          2.37          2.60         0.73 o
  -2  20   2          9.61          8.00         0.81 o
  -1  20   2          0.41          0.23         0.32 o
   0  20   2         65.29         67.17         2.06 o
   1  20   2          1.75          2.53         0.58 o
   2  20   2         18.26         19.55         1.70 o
   3  20   2         15.27         17.60         0.97 o
  -3  21   2          5.60          6.06         0.95 o
  -2  21   2          0.23          0.14         0.36 o
  -1  21   2          0.50          1.50         0.57 o
   0  21   2        549.69        587.53        10.94 o
   1  21   2        126.40        120.96         3.25 o
   2  21   2          1.43          1.44         0.59 o
   3  21   2         20.56         28.74         2.38 o
  -3  22   2         11.42         11.57         1.53 o
  -2  22   2          5.39          5.38         0.71 o
  -1  22   2          9.13          8.42         0.97 o
   0  22   2          8.44          8.58         0.93 o
   1  22   2          6.57          5.44         0.78 o
   2  22   2         37.84         39.03         2.15 o
  -2  23   2         64.18         72.14         2.65 o
  -1  23   2         12.09         11.65         1.28 o
   0  23   2          0.10          0.45         0.50 o
   1  23   2        190.25        205.06         4.41 o
   2  23   2         56.45         57.39         3.47 o
  -2  24   2          6.52          4.47         1.13 o
  -1  24   2        133.77        142.22         3.84 o
   0  24   2         30.45         33.34         2.07 o
   1  24   2          7.48          7.12         1.30 o
   2  24   2          2.60          3.12         0.70 o
  -2  25   2         45.32         47.44         8.74 o
  -1  25   2        235.68        253.81         8.82 o
   0  25   2         55.47         60.97         2.63 o
   1  25   2          2.98          3.78         0.91 o
   2  25   2          0.03         -0.54         0.54 o
  -1  26   2        288.18        309.14         5.18 o
   0  26   2        101.56        105.87         3.90 o
   1  26   2         81.78         85.28         4.01 o
  -1  27   2         16.97         16.48         1.34 o
   0  27   2         90.86        108.62        11.71 o
   1  27   2        108.53        111.81         4.42 o
   0  28   2         17.76         35.66         2.72 o
  -3   0   3         96.94         95.70         8.83 o
  -1   0   3       1104.16       1169.99        12.65 o
   1   0   3       1134.52        996.66        24.56 o
   3   0   3        156.25        163.60         7.95 o
  -4   1   3         10.29         10.40         1.08 o
  -3   1   3         16.79         16.90         1.45 o
  -2   1   3          7.81          6.75         0.94 o
  -1   1   3        101.81        122.10         6.06 o
   0   1   3          1.25          1.17         0.62 o
   1   1   3        138.29        128.25         2.06 o
   2   1   3         19.61         19.58         1.21 o
   3   1   3          3.14          3.16         0.57 o
   4   1   3         52.01         59.81         2.23 o
  -4   2   3         18.38         20.37         1.49 o
  -3   2   3         49.57         51.19         2.53 o
  -2   2   3        258.85        250.56        10.98 o
  -1   2   3        433.79        442.05         5.52 o
   0   2   3       1974.04       1598.80        74.28 o
   1   2   3        141.77        148.51         2.77 o
   2   2   3        153.23        142.16         4.18 o
   3   2   3          8.45         10.84         1.00 o
   4   2   3          0.02          0.10         1.26 o
  -4   3   3          0.39          0.13         0.49 o
  -3   3   3         50.36         50.04         2.51 o
  -2   3   3        783.89        856.89         9.99 o
  -1   3   3          9.52          7.68         0.77 o
   0   3   3        469.01        396.46         9.92 o
   1   3   3        143.31        132.99         2.06 o
   2   3   3        120.60        112.47         3.83 o
   3   3   3         25.35         28.33         1.78 o
   4   3   3          0.05          0.09         0.55 o
  -4   4   3          7.12          6.99         0.89 o
  -3   4   3         88.07         93.79         3.00 o
  -2   4   3         63.48         64.65         2.76 o
  -1   4   3          0.42          2.22         0.46 o
   0   4   3         44.89         36.13         1.13 o
   1   4   3        301.71        288.47         6.90 o
   2   4   3        120.54        119.84         7.22 o
   3   4   3          1.35          1.08         0.79 o
   4   4   3         24.18         27.24         1.74 o
  -4   5   3         27.89         30.28         1.73 o
  -3   5   3        339.29        351.83         7.98 o
  -2   5   3        655.29        663.13        10.46 o
  -1   5   3         49.37         65.91         2.16 o
   0   5   3        338.24        348.74         2.98 o
   1   5   3        297.00        294.21         5.38 o
   2   5   3        141.47        138.06         4.50 o
   3   5   3         32.78         34.21         3.58 o
   4   5   3          3.45          4.46         0.86 o
  -4   6   3         44.51         49.50         2.52 o
  -3   6   3          3.84          3.24         0.57 o
  -2   6   3        628.81        620.26        13.22 o
  -1   6   3          4.77          9.45         0.68 o
   0   6   3       1783.54       1822.08        25.74 o
   1   6   3          0.32          0.88         0.35 o
   2   6   3        107.84        102.88         6.08 o
   3   6   3         17.28         16.42         1.62 o
   4   6   3         11.85         12.25         1.13 o
  -4   7   3        241.47        256.99         5.58 o
  -3   7   3         61.67         59.80         2.43 o
  -2   7   3       1102.49       1149.27        17.25 o
  -1   7   3        290.22        352.83        12.61 o
   0   7   3          7.26          7.73         0.44 o
   1   7   3          3.19          3.27         0.51 o
   2   7   3         32.77         32.32         2.31 o
   3   7   3         47.48         46.31         2.75 o
   4   7   3          1.12          2.13         0.55 o
  -4   8   3        259.38        286.22         6.18 o
  -3   8   3         32.73         33.57         1.84 o
  -2   8   3         36.57         29.43         1.66 o
  -1   8   3       1185.40       1287.11         8.18 o
   0   8   3       1170.36       1240.55         7.46 o
   1   8   3        183.85        185.36         3.24 o
   2   8   3        106.08        109.60         4.37 o
   3   8   3        108.45        105.22         5.13 o
   4   8   3          5.86          5.19         0.90 o
  -4   9   3        180.45        192.06         4.54 o
  -3   9   3         64.09         66.60         3.05 o
  -2   9   3         77.12         82.04         2.76 o
  -1   9   3        285.23        303.01         4.60 o
   0   9   3       2576.79       2747.96        13.27 o
   1   9   3         39.92         49.51         1.74 o
   2   9   3         13.77         13.97         1.63 o
   3   9   3         36.84         38.89         3.15 o
   4   9   3         77.43         75.24         2.46 o
  -4  10   3        169.77        165.05         4.44 o
  -3  10   3          0.03          0.91         0.67 o
  -2  10   3        205.36        194.77         5.59 o
  -1  10   3         30.50         59.23         1.80 o
   0  10   3        781.68        853.47         6.70 o
   1  10   3       1477.30       1591.13        14.72 o
   2  10   3         43.65         45.11         2.36 o
   3  10   3        200.77        209.63        10.61 o
   4  10   3         96.79        105.90         3.58 o
  -4  11   3          3.96          8.38         1.27 o
  -3  11   3       1417.14       1338.48        17.06 o
  -2  11   3         19.57         23.47         2.51 o
  -1  11   3       1509.03       1689.47        31.54 o
   0  11   3         26.10         31.62         1.35 o
   1  11   3        318.70        307.38         4.72 o
   2  11   3          0.02          1.11         0.61 o
   3  11   3         52.16         58.35         5.66 o
   4  11   3         13.70         14.66         1.28 o
  -4  12   3        186.80        195.12         4.86 o
  -3  12   3         76.05         68.76         3.94 o
  -2  12   3         30.93         32.70         2.41 o
  -1  12   3          2.50          2.57         0.52 o
   0  12   3       1531.81       1602.06        15.56 o
   1  12   3        516.92        552.43         9.05 o
   2  12   3          0.54          0.38         0.30 o
   3  12   3         40.78         42.10         3.16 o
  -4  13   3          5.74          7.65         2.16 o
  -3  13   3         71.77         63.57         2.93 o
  -2  13   3        318.19        326.41         7.74 o
  -1  13   3        586.77        642.31        10.66 o
   0  13   3        451.57        484.72         8.43 o
   1  13   3         27.79         20.61         1.34 o
   2  13   3         22.00         22.78         1.54 o
   3  13   3        158.25        146.16         5.41 o
  -4  14   3          3.14          2.27         0.93 o
  -3  14   3          2.34          2.21         0.64 o
  -2  14   3        121.63        113.00         2.87 o
  -1  14   3        340.53        382.45        16.08 o
   0  14   3          8.18          9.63         1.09 o
   1  14   3          0.15          0.46         0.61 o
   2  14   3         44.18         36.74         2.00 o
   3  14   3          6.97          7.42         1.10 o
  -3  15   3         81.65         79.16         3.24 o
  -2  15   3        120.17        113.92         2.96 o
  -1  15   3        164.52        189.70         6.29 o
   0  15   3          9.71          8.36         1.01 o
   1  15   3         45.14         59.88         2.72 o
   2  15   3        257.04        233.12         5.97 o
   3  15   3          5.92          4.75         0.83 o
  -3  16   3        136.13        130.52         3.98 o
  -2  16   3         35.89         31.55         1.58 o
  -1  16   3         45.98         44.27         2.89 o
   0  16   3        186.64        189.39         5.76 o
   1  16   3          0.03          0.42         0.58 o
   2  16   3          2.15          2.22         0.56 o
   3  16   3         19.06         15.74         1.39 o
  -3  17   3         45.02         42.57         2.71 o
  -2  17   3          3.83          2.96         0.55 o
  -1  17   3        192.23        174.96         3.69 o
   0  17   3         17.34         15.42         1.48 o
   1  17   3         87.50         70.76         2.19 o
   2  17   3         73.16         64.33         2.65 o
   3  17   3          5.75          3.99         0.68 o
  -3  18   3         30.49         28.85         1.77 o
  -2  18   3         30.27         27.53         1.68 o
  -1  18   3          3.62          2.53         0.44 o
   0  18   3          0.27         -0.03         0.37 o
   1  18   3         34.94         34.77         1.50 o
   2  18   3         93.05         86.14         3.58 o
   3  18   3          8.47         10.33         1.00 o
  -3  19   3        125.80        123.23         4.24 o
  -2  19   3         28.61         27.04         1.78 o
  -1  19   3         37.18         32.78         1.41 o
   0  19   3          0.01          0.55         0.31 o
   1  19   3         17.17         14.73         1.40 o
   2  19   3          0.16          0.64         0.48 o
   3  19   3         46.25         44.94         1.70 o
  -3  20   3         14.02         10.99         2.37 o
  -2  20   3        107.67        104.73         2.73 o
  -1  20   3        130.64        117.10         3.49 o
   0  20   3          0.03          0.40         0.32 o
   1  20   3          0.19          0.42         0.56 o
   2  20   3          0.03          0.31         0.47 o
   3  20   3         28.36         26.49         1.39 o
  -3  21   3          2.47          3.11         1.22 o
  -2  21   3          1.00          1.26         0.41 o
  -1  21   3         67.27         67.23         2.63 o
   0  21   3         57.13         55.80         1.99 o
   1  21   3          6.80          5.66         0.99 o
   2  21   3          1.60          1.73         0.59 o
  -2  22   3          0.10         -0.03         0.52 o
  -1  22   3          5.04          4.55         0.69 o
   0  22   3        338.16        349.39         8.26 o
   1  22   3         49.68         46.72         2.60 o
   2  22   3          5.28          2.58         0.59 o
  -2  23   3         49.98         49.73         2.86 o
  -1  23   3         47.47         44.77         2.04 o
   0  23   3        124.26        128.54         3.68 o
   1  23   3         18.01         25.00         2.29 o
   2  23   3         24.81         30.22         1.64 o
  -2  24   3          0.92          0.65         0.53 o
  -1  24   3         19.53         17.35         1.27 o
   0  24   3         60.91         67.51         2.91 o
   1  24   3         20.60         21.77         2.01 o
   2  24   3         46.98         53.09         3.33 o
  -2  25   3         12.32         17.07         1.33 o
  -1  25   3         38.34         35.06         1.65 o
   0  25   3         15.76         21.67         7.65 o
   1  25   3         16.62         19.06         1.73 o
  -1  26   3         31.34         35.71         4.73 o
   0  26   3          6.24         10.28         5.31 o
   1  26   3         59.15         61.42         2.84 o
  -1  27   3         25.47         32.79         3.17 o
   0  27   3          0.96          5.72         6.81 o
  -4   0   4        114.45        113.64         9.57 o
  -2   0   4         41.88         38.13         3.16 o
   0   0   4         19.04          7.40         8.38 o
   2   0   4         56.17         51.19         3.70 o
   4   0   4         10.11         15.60         2.31 o
  -4   1   4        163.12        159.58         3.87 o
  -3   1   4         26.48         26.88         1.20 o
  -2   1   4          9.12          9.75         1.17 o
  -1   1   4        146.02        145.73         4.32 o
   0   1   4       1431.71       1356.39         7.62 o
   1   1   4          6.35          6.10         0.50 o
   2   1   4          0.63          1.30         0.52 o
   3   1   4          7.99          7.57         0.99 o
   4   1   4          1.30          3.84         1.37 o
  -4   2   4          6.30          5.46         0.79 o
  -3   2   4        125.77        121.89         2.54 o
  -2   2   4          0.86          0.92         0.90 o
  -1   2   4         69.57         67.06         5.27 o
   0   2   4        376.03        407.99         8.28 o
   1   2   4         42.12         42.10         1.30 o
   2   2   4         60.69         59.89         2.93 o
   3   2   4          0.09          2.43         0.55 o
   4   2   4          1.00          3.00         1.11 o
  -4   3   4          2.44          2.57         0.60 o
  -3   3   4         44.14         43.66         2.00 o
  -2   3   4        713.23        744.04         9.85 o
  -1   3   4         28.53         30.00         3.64 o
   0   3   4         44.19         40.36         1.25 o
   1   3   4        443.68        422.52         7.61 o
   2   3   4        207.05        185.19         5.74 o
   3   3   4          0.55          1.45         0.52 o
   4   3   4         70.91         81.46         4.69 o
  -4   4   4         34.15         32.25         1.74 o
  -3   4   4        126.38        134.05         4.06 o
  -2   4   4        479.34        492.29        12.84 o
  -1   4   4        267.43        316.58         9.83 o
   0   4   4        136.64        122.32         2.74 o
   1   4   4         75.67         67.08         2.42 o
   2   4   4        428.14        400.14         7.93 o
   3   4   4          0.29          0.22         0.70 o
   4   4   4        150.39        167.86         4.89 o
  -4   5   4          0.00          0.26         0.46 o
  -3   5   4         90.18         92.08         3.38 o
  -2   5   4        135.39        136.36         4.23 o
  -1   5   4        809.77        949.32        63.61 o
   0   5   4         50.20         54.70         1.96 o
   1   5   4         12.49         20.51         1.25 o
   2   5   4        372.30        375.18         9.27 o
   3   5   4         32.20         29.95         2.17 o
   4   5   4         26.97         32.43         1.63 o
  -4   6   4         48.80         50.83         2.44 o
  -3   6   4          0.22          0.49         0.59 o
  -2   6   4         29.34         40.19         5.82 o
  -1   6   4       3614.20       3927.21       282.56 o
   0   6   4          8.80          9.06         0.74 o
   1   6   4        711.62        729.01         8.85 o
   2   6   4        673.95        637.43        15.77 o
   3   6   4         10.85         13.12         1.50 o
   4   6   4        140.58        162.79         3.41 o
  -4   7   4         99.13         96.22         4.18 o
  -3   7   4         93.95         88.31         3.46 o
  -2   7   4       1182.34       1344.26        13.30 o
  -1   7   4        200.88        256.01         6.33 o
   0   7   4        226.14        220.13         3.55 o
   1   7   4         38.93         48.98         3.21 o
   2   7   4        161.43        149.07         6.37 o
   3   7   4         40.78         39.87         2.47 o
   4   7   4         56.45         61.77         3.87 o
  -4   8   4        229.03        236.73         8.33 o
  -3   8   4         25.45         23.91         1.83 o
  -2   8   4        309.35        317.54         8.21 o
  -1   8   4          0.41          1.27         0.33 o
   0   8   4        208.56        237.89         4.09 o
   1   8   4         15.03         13.69         1.53 o
   2   8   4          0.56          0.89         0.46 o
   3   8   4        116.28        121.77         7.40 o
   4   8   4         18.42         19.13         1.73 o
  -4   9   4          6.58          4.72         1.04 o
  -3   9   4         57.76         54.01         2.75 o
  -2   9   4        156.75        157.42         6.19 o
  -1   9   4          3.00          2.59         0.53 o
   0   9   4        790.89        874.91         9.94 o
   1   9   4        472.91        509.43         6.02 o
   2   9   4          0.99          1.03         0.49 o
   3   9   4          5.39          4.69         0.92 o
   4   9   4          4.50          3.74         1.02 o
  -4  10   4        172.32        177.91         3.68 o
  -3  10   4        364.64        349.97         7.00 o
  -2  10   4        147.29        152.41         6.05 o
  -1  10   4        204.62        206.67         4.42 o
   0  10   4        305.23        313.69         4.47 o
   1  10   4         31.39         29.53         1.49 o
   2  10   4          3.66          2.48         0.79 o
   3  10   4          0.05         -0.09         0.65 o
  -4  11   4          5.68          8.32         0.82 o
  -3  11   4        271.47        268.37         6.13 o
  -2  11   4         21.86         24.40         3.58 o
  -1  11   4         51.54         55.48         2.41 o
   0  11   4        189.11        196.19         3.64 o
   1  11   4        378.61        348.05         9.74 o
   2  11   4        127.93        115.29         4.03 o
   3  11   4          3.84          4.14         1.08 o
  -4  12   4         11.15         11.42         1.28 o
  -3  12   4         48.69         48.68         3.31 o
  -2  12   4        119.60        113.44         5.81 o
  -1  12   4        671.19        707.95        18.33 o
   0  12   4        141.75        137.96         3.43 o
   1  12   4         16.05         16.05         1.65 o
   2  12   4          1.00          0.41         0.62 o
   3  12   4         46.04         36.48         2.85 o
  -4  13   4         20.82         20.94         2.01 o
  -3  13   4          5.36          4.67         0.99 o
  -2  13   4          4.21          4.17         0.55 o
  -1  13   4         97.65         98.33         3.44 o
   0  13   4         33.23         50.24         2.64 o
   1  13   4        113.30        134.38        12.60 o
   2  13   4        200.06        162.69         6.24 o
   3  13   4         28.76         23.92         1.56 o
  -4  14   4        165.73        154.74         5.52 o
  -3  14   4          0.06          0.28         0.55 o
  -2  14   4         84.23         77.16         2.41 o
  -1  14   4          6.20          8.01         0.90 o
   0  14   4        175.99        172.53         4.56 o
   1  14   4         17.61         15.99         2.44 o
   2  14   4        136.90        125.91         4.34 o
   3  14   4        112.37         91.68         4.97 o
  -3  15   4          2.05          1.03         0.80 o
  -2  15   4        102.84         98.57         3.06 o
  -1  15   4          0.16         -0.39         0.55 o
   0  15   4          6.07          5.86         0.93 o
   1  15   4          0.40          0.03         0.44 o
   2  15   4        146.65        139.84         5.26 o
   3  15   4        120.78        112.38         5.71 o
  -3  16   4         65.86         64.80         3.94 o
  -2  16   4        191.08        171.17         3.69 o
  -1  16   4        220.87        267.30        12.33 o
   0  16   4          2.05          2.59         1.12 o
   1  16   4        103.45         82.89         2.20 o
   2  16   4          3.59          1.37         0.55 o
   3  16   4          1.03          0.81         0.58 o
  -3  17   4         19.81         17.53         1.43 o
  -2  17   4         57.92         56.70         2.38 o
  -1  17   4        112.28        103.61         2.58 o
   0  17   4        180.48        157.60         3.32 o
   1  17   4          6.27          4.56         0.57 o
   2  17   4        190.57        162.06         6.84 o
   3  17   4         42.49         34.62         1.74 o
  -3  18   4         21.41         24.34         1.56 o
  -2  18   4         85.42         88.12         2.93 o
  -1  18   4         12.97         13.69         0.96 o
   0  18   4         10.51         13.37         0.96 o
   1  18   4         54.00         50.61         1.79 o
   2  18   4         44.77         45.67         2.54 o
   3  18   4          2.49          1.78         0.43 o
  -3  19   4          3.86          3.59         0.61 o
  -2  19   4          0.56          1.17         0.46 o
  -1  19   4         35.52         27.33         1.64 o
   0  19   4         64.86         57.34         2.02 o
   1  19   4        172.18        141.97         3.52 o
   2  19   4          0.34          0.51         0.47 o
   3  19   4          8.54          8.76         0.93 o
  -3  20   4         24.55         22.99         1.31 o
  -2  20   4          0.39          0.27         0.43 o
  -1  20   4         98.30         86.99         2.91 o
   0  20   4         30.71         28.13         1.54 o
   1  20   4          2.87          2.44         0.55 o
   2  20   4          0.20          1.04         0.53 o
  -3  21   4         10.90         11.59         1.54 o
  -2  21   4          0.06          0.12         0.38 o
  -1  21   4          8.66          7.53         1.03 o
   0  21   4         59.91         60.29         2.50 o
   1  21   4          9.86          7.68         0.91 o
   2  21   4         12.05         13.31         1.63 o
  -2  22   4          0.13          0.65         0.48 o
  -1  22   4         12.71          8.77         0.99 o
   0  22   4          7.71          9.72         1.07 o
   1  22   4         46.35         42.11         2.39 o
   2  22   4          5.65          3.63         0.85 o
  -2  23   4          0.13          0.72         0.45 o
  -1  23   4         82.57         75.64         2.57 o
   0  23   4         18.69         19.35         1.65 o
   1  23   4          0.14          0.22         0.70 o
   2  23   4         18.77         16.91         1.49 o
  -2  24   4          1.13          1.08         0.40 o
  -1  24   4         14.66         16.89         1.22 o
   0  24   4         61.32         57.06         3.01 o
   1  24   4         50.05         59.40         3.10 o
  -2  25   4        229.42        264.13         6.67 o
  -1  25   4          2.55          2.62         0.93 o
   0  25   4         13.11         17.00         6.94 o
   1  25   4          0.15         -0.34         0.39 o
  -1  26   4        147.93        153.71         8.21 o
   0  26   4          2.71         12.32         9.89 o
   1  26   4          5.83          3.68         0.95 o
  -1  27   4         83.35         97.86         4.23 o
  -3   0   5        362.95        364.40        11.51 o
  -1   0   5        318.89        410.12        10.07 o
   1   0   5       1015.45        986.31        39.19 o
   3   0   5        790.29        753.66        13.32 o
  -4   1   5         81.92         83.83         2.67 o
  -3   1   5        120.48        117.34         3.75 o
  -2   1   5        243.61        236.23         6.00 o
  -1   1   5         32.28         48.23         2.43 o
   0   1   5        179.90        143.30         4.27 o
   1   1   5       1677.32       1737.94        18.99 o
   2   1   5          2.20          2.43         0.60 o
   3   1   5         82.33         80.26         3.09 o
   4   1   5        214.33        255.93         5.40 o
  -4   2   5         14.33         12.43         1.06 o
  -3   2   5        116.04        116.49         3.77 o
  -2   2   5        293.95        292.21         6.64 o
  -1   2   5         66.52         76.60         8.61 o
   0   2   5       3091.85       3037.87        18.20 o
   1   2   5        999.16       1029.99         8.96 o
   2   2   5         74.75         57.20         2.32 o
   3   2   5        179.70        176.68         4.53 o
   4   2   5         78.09         89.92         3.18 o
  -4   3   5          3.76          3.35         0.74 o
  -3   3   5        292.02        301.47         6.08 o
  -2   3   5        352.63        399.73         7.76 o
  -1   3   5        703.95        794.71        87.43 o
   0   3   5        559.48        596.97        17.72 o
   1   3   5        392.54        391.36         6.63 o
   2   3   5        117.99        109.34         3.06 o
   3   3   5         76.85         73.37         2.90 o
   4   3   5          2.79          4.32         1.26 o
  -4   4   5          0.08          0.52         0.50 o
  -3   4   5        138.71        135.49         4.65 o
  -2   4   5         11.32         11.53         1.37 o
  -1   4   5          1.37          2.12         0.78 o
   0   4   5        396.00        380.43         5.55 o
   1   4   5        318.17        267.79         5.98 o
   2   4   5        221.74        209.30         6.00 o
   3   4   5         86.90         77.86         4.32 o
   4   4   5         33.42         42.53         3.08 o
  -4   5   5          9.94          9.41         1.10 o
  -3   5   5         50.27         51.92         3.21 o
  -2   5   5        269.53        278.16         9.52 o
  -1   5   5         64.61         64.36         2.62 o
   0   5   5        103.56        102.99         2.71 o
   1   5   5         19.95         20.80         1.18 o
   2   5   5          2.07          3.09         0.56 o
   3   5   5          0.63          1.44         0.99 o
   4   5   5         38.81         43.11         3.01 o
  -4   6   5         13.48         12.39         1.48 o
  -3   6   5        135.43        132.25         7.05 o
  -2   6   5         17.34         23.01         1.89 o
  -1   6   5          7.03         13.68         1.06 o
   0   6   5          4.68         15.11         1.24 o
   1   6   5         14.28         13.15         2.12 o
   2   6   5          0.43          0.91         0.48 o
   3   6   5        306.23        284.39         8.41 o
  -4   7   5         15.34         16.21         1.68 o
  -3   7   5         37.28         36.24         2.25 o
  -2   7   5         88.31         95.75         3.77 o
  -1   7   5        406.94        440.84         7.05 o
   0   7   5        134.20        146.12         3.18 o
   1   7   5        123.32        101.58         3.91 o
   2   7   5          1.81          1.96         0.59 o
   3   7   5          3.68          4.41         0.92 o
  -4   8   5          0.86          0.17         0.50 o
  -3   8   5          3.45          4.23         0.79 o
  -2   8   5        140.00        155.25         5.02 o
  -1   8   5          0.09          3.71         1.95 o
   0   8   5         27.40         30.72         1.62 o
   1   8   5          0.54          1.43         0.72 o
   2   8   5         16.59         13.95         1.07 o
   3   8   5         89.59         82.22         4.29 o
  -4   9   5         18.86         16.88         1.37 o
  -3   9   5          6.47          7.45         1.03 o
  -2   9   5         32.14         34.72         2.41 o
  -1   9   5         19.99         15.15         1.25 o
   0   9   5        180.01        198.27         6.54 o
   1   9   5         35.94         33.58         1.87 o
   2   9   5        145.23        138.00         3.99 o
   3   9   5          0.57          0.90         0.56 o
  -4  10   5         38.41         33.53         1.53 o
  -3  10   5        141.89        137.78         4.36 o
  -2  10   5          8.32          6.09         1.08 o
  -1  10   5        115.18        126.58         3.87 o
   0  10   5         57.80         55.44         2.33 o
   1  10   5        320.56        307.92         7.28 o
   2  10   5         30.91         30.50         1.82 o
   3  10   5         50.25         49.15         4.19 o
  -4  11   5         20.29         16.41         1.18 o
  -3  11   5         61.34         54.89         2.42 o
  -2  11   5         22.68         19.83         1.59 o
  -1  11   5          2.82          3.23         0.81 o
   0  11   5         34.82         37.28         1.97 o
   1  11   5          0.05          1.12         0.70 o
   2  11   5          4.89          5.55         0.78 o
   3  11   5          8.88          8.04         1.36 o
  -4  12   5         16.40         13.16         1.30 o
  -3  12   5          5.66          6.01         0.80 o
  -2  12   5          9.80          9.03         0.72 o
  -1  12   5         40.62         45.12         2.35 o
   0  12   5        312.51        283.63         6.27 o
   1  12   5         28.33         26.91         2.23 o
   2  12   5         33.18         35.33         2.44 o
   3  12   5         11.41         11.58         1.54 o
  -4  13   5         30.08         28.96         1.71 o
  -3  13   5         17.43         16.39         1.59 o
  -2  13   5          3.69          4.68         0.70 o
  -1  13   5        294.30        314.59         8.10 o
   0  13   5          1.76          1.57         0.68 o
   1  13   5         14.40         12.92         1.63 o
   2  13   5          7.81          6.46         1.05 o
   3  13   5          0.07          0.15         0.37 o
  -3  14   5          0.36         -0.36         0.65 o
  -2  14   5        165.33        141.55         4.74 o
  -1  14   5         18.91         21.90         2.17 o
   0  14   5         97.85        101.47         4.48 o
   1  14   5         48.44         48.69         1.80 o
   2  14   5         24.11         20.18         1.51 o
   3  14   5         12.07         10.84         1.11 o
  -3  15   5          4.68          6.41         2.42 o
  -2  15   5          0.50          0.71         0.46 o
  -1  15   5        179.53        168.06         5.76 o
   0  15   5         92.68         84.23         4.20 o
   1  15   5         43.05         37.69         1.64 o
   2  15   5         28.06         26.62         2.15 o
   3  15   5          9.36          8.72         0.93 o
  -3  16   5          6.66          6.38         1.20 o
  -2  16   5         79.39         72.95         2.66 o
  -1  16   5         71.21         64.06         2.00 o
   0  16   5         63.41         60.65         1.68 o
   1  16   5         27.85         22.40         1.40 o
   2  16   5         13.97          9.95         0.96 o
   3  16   5         13.07         14.20         1.06 o
  -3  17   5          0.69          0.80         0.60 o
  -2  17   5          7.71          6.83         0.88 o
  -1  17   5         11.12          8.03         0.66 o
   0  17   5          0.10          0.10         0.37 o
   1  17   5         90.43         77.06         2.60 o
   2  17   5          5.97          3.34         0.62 o
   3  17   5         25.55         23.37         1.22 o
  -3  18   5         16.27         16.74         1.64 o
  -2  18   5          5.90          7.30         0.90 o
  -1  18   5          0.96          0.40         0.49 o
   0  18   5          1.66          2.36         0.47 o
   1  18   5          7.04          3.40         0.67 o
   2  18   5        406.90        373.61         8.63 o
  -3  19   5         22.42         19.52         2.60 o
  -2  19   5          2.50          2.40         0.54 o
  -1  19   5          0.59          0.17         0.60 o
   0  19   5         20.87         17.68         1.09 o
   1  19   5         20.81         22.60         1.39 o
   2  19   5         67.71         79.31         3.87 o
  -3  20   5          0.81          0.33         0.42 o
  -2  20   5         35.13         34.58         1.73 o
  -1  20   5         14.11          8.89         1.08 o
   0  20   5        199.98        182.41         7.18 o
   1  20   5         45.48         36.30         1.91 o
   2  20   5         70.25         77.71         3.62 o
  -2  21   5          3.47          4.52         0.77 o
  -1  21   5          2.95          1.91         0.55 o
   0  21   5         57.66         59.46         2.45 o
   1  21   5         65.42         58.01         3.22 o
   2  21   5         85.07         81.03         3.43 o
  -2  22   5         11.83         12.01         1.11 o
  -1  22   5        120.87        106.27         3.49 o
   0  22   5         12.47         14.58         1.45 o
   1  22   5         51.91         56.33         2.50 o
   2  22   5         12.24         14.91         2.05 o
  -2  23   5          8.70         10.40         1.08 o
  -1  23   5         13.16         20.50         1.32 o
   0  23   5         62.11         60.95         3.04 o
   1  23   5         45.51         42.47         2.63 o
  -2  24   5         49.73         60.65         3.41 o
  -1  24   5          0.15          0.52         0.59 o
   0  24   5         22.18         23.08         1.89 o
   1  24   5         92.75        106.24         3.72 o
  -1  25   5         35.57         40.40         1.97 o
   0  25   5         20.47         14.01         1.33 o
   1  25   5         16.53         20.33         2.23 o
  -1  26   5         20.88         31.51         2.58 o
   0  26   5          0.50         -0.04         0.45 o
  -4   0   6        199.97        188.14        16.66 o
  -2   0   6         81.60         84.09         5.40 o
   0   0   6        181.87        179.81         6.46 o
   2   0   6        375.27        337.47        28.33 o
  -4   1   6         12.66         10.70         0.94 o
  -3   1   6         82.20         78.25         3.87 o
  -2   1   6          0.75          0.52         0.58 o
  -1   1   6        666.96        863.02        11.39 o
   0   1   6        174.13        203.84         4.83 o
   1   1   6        157.85        168.91         3.95 o
   2   1   6        120.29        108.49         6.43 o
   3   1   6         53.90         56.00         2.53 o
  -4   2   6         88.46         78.26         2.45 o
  -3   2   6         17.91         17.14         1.86 o
  -2   2   6         37.85         47.75         2.88 o
  -1   2   6       1084.94       1224.66        24.39 o
   0   2   6       1042.73       1182.86        11.99 o
   1   2   6         79.02         60.23         2.37 o
   2   2   6         72.26         58.62         2.21 o
   3   2   6        703.85        716.64         8.88 o
  -4   3   6          6.19          4.86         0.67 o
  -3   3   6         36.00         36.13         3.04 o
  -2   3   6          1.29          1.96         1.15 o
  -1   3   6        191.50        227.22         5.06 o
   0   3   6        679.23        757.74         8.44 o
   1   3   6         28.70         18.14         1.09 o
   2   3   6        692.25        633.63        23.47 o
   3   3   6         77.10         80.91         4.13 o
  -4   4   6          7.54          4.58         0.65 o
  -3   4   6          1.21          0.53         0.55 o
  -2   4   6        160.88        178.37         5.51 o
  -1   4   6         38.23         41.00         2.57 o
   0   4   6         61.53         50.96         1.92 o
   1   4   6         43.45         49.06         2.10 o
   2   4   6        191.93        167.22         8.60 o
   3   4   6        278.60        281.60         9.66 o
  -4   5   6          0.00         -0.22         0.42 o
  -3   5   6         19.90         20.86         2.19 o
  -2   5   6         18.21         18.55         1.81 o
  -1   5   6        130.04        164.81         3.81 o
   0   5   6          0.04          0.04         0.28 o
   1   5   6        180.07        162.02         5.07 o
   2   5   6         48.06         48.67         3.11 o
   3   5   6         20.08         20.28         2.17 o
  -4   6   6          9.78         10.51         1.06 o
  -3   6   6        111.42        119.12         4.49 o
  -2   6   6          2.08          2.38         0.72 o
  -1   6   6        428.85        411.93         8.21 o
   0   6   6          9.71          5.50         0.69 o
   1   6   6        127.80        122.01         4.21 o
   2   6   6          1.98          1.79         0.49 o
   3   6   6         24.66         26.21         2.42 o
  -4   7   6          0.11          0.18         0.43 o
  -3   7   6         21.72         21.91         2.03 o
  -2   7   6        123.33        130.78         6.19 o
  -1   7   6         10.86         15.00         1.55 o
   0   7   6          0.94          0.52         0.43 o
   1   7   6        235.46        202.27        28.44 o
   2   7   6        133.55        135.73         5.15 o
   3   7   6          5.64          5.92         1.21 o
  -4   8   6         14.76         12.87         1.12 o
  -3   8   6          0.00          0.28         0.42 o
  -2   8   6         47.22         44.78         2.70 o
  -1   8   6        240.07        245.95         9.44 o
   0   8   6        239.39        244.83         6.07 o
   1   8   6          0.64          1.20         0.68 o
   2   8   6        121.33        119.04         4.33 o
   3   8   6          4.87          5.61         1.39 o
  -4   9   6          5.76          6.28         0.80 o
  -3   9   6         56.48         52.79         2.35 o
  -2   9   6          8.51          8.24         1.54 o
  -1   9   6          3.22          7.63         0.81 o
   0   9   6          2.06          2.11         0.53 o
   1   9   6        216.52        189.31         7.02 o
   2   9   6          0.02          0.24         0.44 o
   3   9   6          6.60          6.19         1.60 o
  -4  10   6          7.06          4.21         0.79 o
  -3  10   6         18.88         17.49         1.39 o
  -2  10   6         33.26         33.00         1.33 o
  -1  10   6        126.02        130.08         3.91 o
   0  10   6          0.83          0.54         0.36 o
   1  10   6         31.96         29.13         1.90 o
   2  10   6        121.43        116.53         4.14 o
   3  10   6          7.81         10.98         1.44 o
  -4  11   6         85.60         82.48         4.41 o
  -3  11   6          0.12          0.10         0.41 o
  -2  11   6          0.20         -0.14         0.32 o
  -1  11   6         49.82         47.09         2.48 o
   0  11   6          1.31          3.26         0.64 o
   1  11   6          9.33          7.79         1.31 o
   2  11   6          7.14          7.13         0.98 o
   3  11   6          0.57          1.02         0.43 o
  -4  12   6         14.72         16.10         1.34 o
  -3  12   6          1.63          1.21         0.54 o
  -2  12   6         22.72         22.30         1.35 o
  -1  12   6          1.02          1.38         0.64 o
   0  12   6        113.77        106.51         3.58 o
   1  12   6         70.73         64.10         2.57 o
   2  12   6         97.82         93.37         3.66 o
   3  12   6         38.20         44.64         3.20 o
  -3  13   6          9.43          7.78         1.31 o
  -2  13   6         66.02         57.65         2.84 o
  -1  13   6         13.93         18.50         1.58 o
   0  13   6          2.35          1.13         0.63 o
   1  13   6        346.74        312.96         5.69 o
   2  13   6          0.64          0.72         0.79 o
   3  13   6          6.39          7.67         0.74 o
  -3  14   6          4.65          3.05         0.91 o
  -2  14   6         25.91         22.44         1.80 o
  -1  14   6         41.80         39.91         1.38 o
   0  14   6        110.92        103.73         3.66 o
   1  14   6         95.56         97.45         2.75 o
   2  14   6         50.86         49.99         3.31 o
   3  14   6          7.02          6.25         0.70 o
  -3  15   6          2.63          3.55         1.20 o
  -2  15   6         31.14         26.80         1.94 o
  -1  15   6          5.23          5.61         0.64 o
   0  15   6        261.96        225.39         4.90 o
   1  15   6        262.14        231.03         5.00 o
   2  15   6          0.31          1.41         1.08 o
   3  15   6          7.42         11.13         1.04 o
  -3  16   6          5.80          6.15         0.90 o
  -2  16   6          0.60          0.86         0.58 o
  -1  16   6        297.12        272.64         5.11 o
   0  16   6          0.05          0.85         0.38 o
   1  16   6        261.11        249.40         6.79 o
   2  16   6        169.43        160.56         3.96 o
  -3  17   6         39.79         38.43         2.47 o
  -2  17   6         39.40         33.04         2.12 o
  -1  17   6         68.77         55.20         2.30 o
   0  17   6          0.31          0.71         0.35 o
   1  17   6         33.96         35.68         1.99 o
   2  17   6          4.70          4.86         0.75 o
  -3  18   6         12.89         13.02         1.40 o
  -2  18   6        352.08        315.05         5.94 o
  -1  18   6         85.30         68.73         2.21 o
   0  18   6         17.74         18.90         1.23 o
   1  18   6        207.09        197.10         6.10 o
   2  18   6          0.47          0.71         0.58 o
  -3  19   6         30.34         33.35         2.88 o
  -2  19   6         53.18         59.15         2.22 o
  -1  19   6         34.84         34.49         1.56 o
   0  19   6        224.48        204.71         6.70 o
   1  19   6          9.67          7.47         0.92 o
   2  19   6         97.85        105.65         7.77 o
  -3  20   6         40.40         52.83         3.20 o
  -2  20   6         38.31         37.30         1.96 o
  -1  20   6        140.70        127.24         3.76 o
   0  20   6         96.90         96.37         4.41 o
   1  20   6         22.96         20.62         1.64 o
   2  20   6         73.70         73.75         4.67 o
  -2  21   6          5.72          5.80         0.79 o
  -1  21   6         18.63         13.93         1.86 o
   0  21   6         39.84         35.96         1.79 o
   1  21   6        298.20        285.84         8.50 o
   2  21   6         67.05         81.53         4.87 o
  -2  22   6          0.37          1.09         0.80 o
  -1  22   6         15.01         15.18         1.31 o
   0  22   6         25.02         24.33         1.39 o
   1  22   6         14.72         21.07         1.44 o
  -2  23   6          9.60         15.73         1.33 o
  -1  23   6         25.20         21.02         1.42 o
   0  23   6          1.15          1.40         0.49 o
   1  23   6          7.42          4.90         0.72 o
  -1  24   6          0.59         -0.21         0.66 o
   0  24   6         56.32         52.55         2.55 o
   1  24   6          3.32          5.94         1.27 o
  -1  25   6          7.45          6.86         0.89 o
   0  25   6          0.16          0.22         0.33 o
  -3   0   7         74.30         74.08         3.70 o
  -1   0   7        172.04        220.48         8.84 o
   1   0   7        211.37        171.72         7.19 o
   3   0   7        107.38        101.98         4.48 o
  -4   1   7         14.81         13.15         1.14 o
  -3   1   7         35.08         32.39         2.05 o
  -2   1   7         59.32         51.82         3.19 o
  -1   1   7         47.56         63.53         3.37 o
   0   1   7        623.40        687.14        26.69 o
   1   1   7         95.03         95.35         2.72 o
   2   1   7        529.49        522.67        10.98 o
   3   1   7          0.17          1.20         0.51 o
  -4   2   7         34.61         34.02         1.82 o
  -3   2   7          0.07          0.22         0.37 o
  -2   2   7         70.33         65.76         3.56 o
  -1   2   7          1.10          1.31         0.60 o
   0   2   7         15.83         22.21         1.78 o
   1   2   7         77.87         67.02         2.61 o
   2   2   7        299.07        303.25         8.34 o
   3   2   7          0.55          0.53         0.75 o
  -4   3   7          5.54          4.46         0.70 o
  -3   3   7         21.47         19.93         1.41 o
  -2   3   7          4.18          4.28         1.34 o
  -1   3   7        258.79        256.39        17.91 o
   0   3   7        190.49        219.31         5.50 o
   1   3   7        114.46        108.10         4.32 o
   2   3   7        189.99        187.87         7.61 o
   3   3   7          4.28          4.74         1.21 o
  -4   4   7         42.95         38.12         2.77 o
  -3   4   7          9.54          9.92         0.98 o
  -2   4   7         44.35         40.61         2.13 o
  -1   4   7         83.99         98.57         3.12 o
   0   4   7         42.47         45.34         2.53 o
   1   4   7        290.37        262.63         6.87 o
   2   4   7        181.28        188.20         5.04 o
   3   4   7        334.01        352.28         8.37 o
  -4   5   7          7.01          3.95         0.85 o
  -3   5   7         11.85         10.65         1.11 o
  -2   5   7         72.82         69.52         2.81 o
  -1   5   7        112.21        138.77         5.73 o
   0   5   7         71.11         62.44         3.08 o
   1   5   7        177.57        146.59         4.06 o
   2   5   7         18.28         20.69         1.56 o
   3   5   7        188.02        188.44         6.05 o
  -4   6   7         26.11         23.85         1.85 o
  -3   6   7         14.35         12.31         1.13 o
  -2   6   7        273.94        288.62         5.92 o
  -1   6   7        627.12        693.96        27.65 o
   0   6   7        127.80        104.09         4.38 o
   1   6   7        582.11        513.82        49.44 o
   2   6   7        680.10        686.22        23.45 o
   3   6   7          0.18          2.24         0.84 o
  -4   7   7          5.04          4.33         0.83 o
  -3   7   7         13.29         10.41         0.92 o
  -2   7   7          2.17          3.18         0.39 o
  -1   7   7         28.84         35.12         1.93 o
   0   7   7          4.76          3.51         0.78 o
   1   7   7        397.25        347.65        11.31 o
   2   7   7        444.09        487.32        10.30 o
   3   7   7        130.91        124.29         4.71 o
  -4   8   7          6.48          6.14         0.93 o
  -3   8   7         43.77         39.95         1.75 o
  -2   8   7          8.80          7.33         0.64 o
  -1   8   7         31.68         31.09         2.54 o
   0   8   7        266.03        270.68         8.18 o
   1   8   7         54.16         49.87         3.60 o
   2   8   7        297.05        306.27         7.89 o
   3   8   7          5.96          4.08         0.93 o
  -4   9   7          9.76         11.19         1.18 o
  -3   9   7         19.50         17.50         1.18 o
  -2   9   7         35.54         34.64         1.52 o
  -1   9   7         22.73         19.75         2.29 o
   0   9   7        127.60        125.96         7.93 o
   1   9   7        301.90        302.57         5.40 o
   2   9   7        134.53        137.24         5.91 o
   3   9   7          2.07          1.78         0.73 o
  -4  10   7          3.68          3.88         0.71 o
  -3  10   7          0.13          0.39         0.45 o
  -2  10   7          8.36          8.08         0.80 o
  -1  10   7         22.27         23.57         3.23 o
   0  10   7          1.03          1.07         0.52 o
   1  10   7        120.37        109.70         3.40 o
   2  10   7         13.90         14.55         1.50 o
   3  10   7          5.47          3.56         0.68 o
  -4  11   7          1.67          1.97         0.75 o
  -3  11   7         53.98         49.14         2.11 o
  -2  11   7          1.49          1.25         0.38 o
  -1  11   7          7.50          9.46         1.37 o
   0  11   7        823.10        830.29        12.83 o
   1  11   7        145.57        142.11         3.89 o
   2  11   7         26.34         25.94         1.94 o
   3  11   7          0.48          0.92         0.37 o
  -3  12   7          0.53          0.71         0.49 o
  -2  12   7         86.67         79.71         2.43 o
  -1  12   7         71.63         69.21         2.36 o
   0  12   7         26.02         27.04         1.63 o
   1  12   7        605.31        599.80         7.68 o
   2  12   7         73.60         79.11         3.29 o
   3  12   7          7.08          8.06         0.92 o
  -3  13   7        105.26         97.70         2.82 o
  -2  13   7        172.34        144.52         3.88 o
  -1  13   7        181.77        188.23         4.80 o
   0  13   7         19.53         17.56         1.06 o
   1  13   7        116.25        118.76         3.19 o
   2  13   7         22.96         25.12         1.84 o
   3  13   7         12.28         11.62         1.53 o
  -3  14   7         77.17         69.80         2.71 o
  -2  14   7         70.64         56.69         2.79 o
  -1  14   7         23.85         22.11         1.24 o
   0  14   7        454.38        428.67         7.65 o
   1  14   7          0.00          1.20         0.73 o
   2  14   7         84.72         84.75         3.19 o
  -3  15   7         59.99         55.75         2.04 o
  -2  15   7         68.77         65.67         2.57 o
  -1  15   7         15.21         11.75         1.10 o
   0  15   7          0.06         -0.19         0.57 o
   1  15   7        193.23        181.20         5.50 o
   2  15   7         63.21         68.23         2.90 o
  -3  16   7         36.66         37.97         1.82 o
  -2  16   7          1.01          2.86         0.66 o
  -1  16   7        557.94        508.34         9.11 o
   0  16   7         74.19         73.24         3.00 o
   1  16   7         97.85        102.29         2.90 o
   2  16   7        230.39        230.09         5.05 o
  -3  17   7          0.04          0.87         0.50 o
  -2  17   7         50.46         43.68         2.30 o
  -1  17   7          2.95          4.98         0.89 o
   0  17   7          6.13          5.03         1.10 o
   1  17   7        230.20        224.63         4.79 o
   2  17   7          6.34          7.82         0.93 o
  -3  18   7         11.90         14.34         1.86 o
  -2  18   7         75.96         75.89         2.89 o
  -1  18   7         72.08         65.46         3.28 o
   0  18   7        206.73        182.07         5.74 o
   1  18   7        158.40        167.33         4.75 o
   2  18   7          0.06          0.43         0.50 o
  -3  19   7          0.81         -0.41         0.55 o
  -2  19   7          2.86          4.25         0.76 o
  -1  19   7         28.21         28.37         1.85 o
   0  19   7          0.13          0.03         0.47 o
   1  19   7        134.26        130.06         4.04 o
   2  19   7          6.26          8.79         0.97 o
  -2  20   7          0.22          1.92         0.87 o
  -1  20   7         20.38         20.02         1.50 o
   0  20   7          0.54          0.43         0.76 o
   1  20   7         13.98         12.24         1.17 o
  -2  21   7         32.29         27.57         2.02 o
  -1  21   7         70.96         65.60         2.17 o
   0  21   7          1.74          0.41         0.39 o
   1  21   7          0.14          0.10         0.38 o
  -2  22   7          1.81          0.92         0.46 o
  -1  22   7          9.83         10.57         1.00 o
   0  22   7          8.75          7.83         0.85 o
   1  22   7          3.01          4.30         0.78 o
  -1  23   7          5.64          6.32         1.20 o
   0  23   7        106.40        103.40         3.32 o
   1  23   7         65.85         76.06         4.00 o
  -1  24   7          6.24          8.00         0.90 o
   0  24   7         20.90         21.16         2.09 o
  -4   0   8        103.04         99.66         4.81 o
  -2   0   8        214.76        208.02         6.29 o
   0   0   8        229.14        239.04         8.81 o
   2   0   8         48.94         56.38         5.12 o
  -4   1   8          0.26          1.17         0.60 o
  -3   1   8         26.77         25.61         1.77 o
  -2   1   8        107.98        105.19         3.17 o
  -1   1   8          0.68          0.12         0.56 o
   0   1   8         38.58         41.07         2.60 o
   1   1   8          0.61          0.09         0.35 o
   2   1   8         14.13         13.66         1.84 o
   3   1   8          5.56          6.91         0.87 o
  -4   2   8         15.11         16.48         1.12 o
  -3   2   8          2.26          2.43         0.63 o
  -2   2   8         43.84         40.25         1.75 o
  -1   2   8         63.43         75.43         4.16 o
   0   2   8          2.38          1.85         0.66 o
   1   2   8         52.33         43.16         1.92 o
   2   2   8          1.05          0.52         0.62 o
   3   2   8         16.79         18.53         1.38 o
  -4   3   8          3.65          3.71         0.71 o
  -3   3   8         27.84         27.28         1.59 o
  -2   3   8        152.66        143.10         5.18 o
  -1   3   8        128.98        157.38         9.67 o
   0   3   8          2.69          3.62         0.85 o
   1   3   8        259.90        239.89        13.26 o
   2   3   8         58.82         61.92         3.06 o
   3   3   8         16.72         17.05         1.67 o
  -4   4   8         23.51         21.63         1.60 o
  -3   4   8         18.35         17.45         1.52 o
  -2   4   8        452.83        442.68        13.74 o
  -1   4   8         61.08         52.60         5.49 o
   0   4   8        278.58        301.27         7.01 o
   1   4   8         70.67         72.53         3.57 o
   2   4   8         71.03         73.76         3.30 o
   3   4   8         30.05         29.54         2.18 o
  -4   5   8         17.75         19.83         1.52 o
  -3   5   8         20.59         19.84         1.66 o
  -2   5   8        125.25        112.52         3.82 o
  -1   5   8        493.01        502.98        51.52 o
   0   5   8        174.39        189.61         7.92 o
   1   5   8        434.40        452.12        12.69 o
   2   5   8          9.98          9.34         1.61 o
   3   5   8         23.23         24.48         2.68 o
  -4   6   8          0.07          0.14         0.37 o
  -3   6   8          8.16          7.15         0.99 o
  -2   6   8          3.62          3.67         0.89 o
  -1   6   8        132.10        147.88         5.33 o
   0   6   8        264.50        259.97         6.49 o
   1   6   8        225.74        234.20         5.90 o
   2   6   8         10.06         12.06         2.18 o
   3   6   8        106.55        111.01         8.70 o
  -4   7   8         13.38         13.84         1.22 o
  -3   7   8         12.54         10.77         1.20 o
  -2   7   8          4.73          5.15         0.91 o
  -1   7   8         43.55         48.98         5.94 o
   0   7   8         85.46         82.83         4.67 o
   1   7   8        332.07        342.69        11.22 o
   2   7   8          8.88          9.23         3.58 o
   3   7   8         29.56         32.43         2.25 o
  -4   8   8          2.98          5.11         1.08 o
  -3   8   8          1.10          1.36         0.83 o
  -2   8   8         13.84         12.32         1.01 o
  -1   8   8          5.42          5.39         0.84 o
   0   8   8        678.60        688.39        16.20 o
   1   8   8        630.09        675.08         9.72 o
   2   8   8        345.17        363.58         8.88 o
   3   8   8          1.38          2.40         1.75 o
  -4   9   8          9.17         11.62         1.46 o
  -3   9   8        144.89        132.01         3.92 o
  -2   9   8        207.41        200.67         4.96 o
  -1   9   8        353.58        355.41        11.42 o
   0   9   8         42.97         44.93         2.38 o
   1   9   8         99.12        106.51         3.48 o
   2   9   8        154.86        165.83         5.22 o
   3   9   8          2.41          1.95         0.52 o
  -3  10   8          2.29          2.77         0.67 o
  -2  10   8         71.72         68.68         3.30 o
  -1  10   8        115.59        105.71         3.17 o
   0  10   8       1344.13       1327.21        17.27 o
   1  10   8        907.88        924.17        10.00 o
   2  10   8         17.64         21.77         1.72 o
   3  10   8         49.28         63.92         3.76 o
  -3  11   8          3.63          3.02         0.67 o
  -2  11   8         46.01         41.00         2.44 o
  -1  11   8          1.23          1.16         0.47 o
   0  11   8       1190.94       1164.60        11.16 o
   1  11   8          1.77          2.04         0.69 o
   2  11   8         91.19         86.89         3.27 o
  -3  12   8          9.24          7.02         1.15 o
  -2  12   8         51.08         43.45         2.48 o
  -1  12   8         67.66         65.22         2.31 o
   0  12   8        659.04        655.42         7.29 o
   1  12   8        858.16        873.22        11.07 o
   2  12   8         15.72         13.58         1.33 o
  -3  13   8         30.47         26.09         1.94 o
  -2  13   8         14.21         10.24         1.23 o
  -1  13   8        151.32        144.51         3.44 o
   0  13   8         12.08         11.53         1.11 o
   1  13   8         51.32         52.63         2.36 o
   2  13   8        260.35        277.43         8.06 o
  -3  14   8          0.04         -0.08         0.40 o
  -2  14   8         46.50         51.73         2.56 o
  -1  14   8        317.81        305.18         7.79 o
   0  14   8        668.53        630.19        11.05 o
   1  14   8         87.20         92.20         3.06 o
   2  14   8        255.42        258.22         5.06 o
  -3  15   8          9.27          9.29         1.09 o
  -2  15   8         55.95         56.16         2.61 o
  -1  15   8         61.12         66.50         3.60 o
   0  15   8        390.22        367.80         8.36 o
   1  15   8         20.72         20.84         1.30 o
   2  15   8          5.57          6.15         0.80 o
  -3  16   8         24.70         23.81         1.27 o
  -2  16   8         43.55         43.91         2.32 o
  -1  16   8        143.42        147.24         6.68 o
   0  16   8          0.68          0.31         0.63 o
   1  16   8         45.09         49.21         1.89 o
   2  16   8         97.42        101.28         3.95 o
  -3  17   8          0.45          1.97         0.70 o
  -2  17   8        268.36        265.08         5.23 o
  -1  17   8         14.60         17.22         1.44 o
   0  17   8          0.03          0.08         0.50 o
   1  17   8          0.64          0.97         0.39 o
   2  17   8         12.51         13.84         1.67 o
  -2  18   8         49.10         55.07         2.29 o
  -1  18   8          7.43          5.77         0.85 o
   0  18   8         38.05         38.24         2.53 o
   1  18   8          1.48          0.98         0.61 o
  -2  19   8         27.44         26.28         1.48 o
  -1  19   8         31.69         29.55         1.74 o
   0  19   8         57.93         54.47         2.43 o
   1  19   8          4.96          4.46         0.73 o
  -2  20   8         34.77         35.52         1.54 o
  -1  20   8         18.56         17.98         1.27 o
   0  20   8         17.63         18.77         1.68 o
   1  20   8          9.72          8.52         1.09 o
  -2  21   8         31.24         37.23         2.18 o
  -1  21   8          0.58          0.49         0.29 o
   0  21   8          0.23          0.71         0.50 o
   1  21   8          0.59          0.51         0.39 o
  -1  22   8         14.91         17.21         0.89 o
   0  22   8          0.50          1.96         0.51 o
   0  23   8         73.29         72.15         3.64 o
  -3   0   9        456.73        466.85        12.61 o
  -1   0   9        235.91        237.95         9.67 o
   1   0   9          1.73          0.17         1.31 o
  -3   1   9        276.56        277.69         4.95 o
  -2   1   9         65.53         64.32         2.46 o
  -1   1   9         26.04         28.08         2.40 o
   0   1   9         21.33         17.85         1.88 o
   1   1   9         17.16         17.95         1.23 o
   2   1   9          4.89          5.04         0.79 o
   3   1   9          0.06          0.59         0.56 o
  -3   2   9         13.21         15.09         1.19 o
  -2   2   9         22.43         21.06         1.43 o
  -1   2   9         68.88         72.04         2.69 o
   0   2   9         19.55         20.23         1.58 o
   1   2   9         55.41         53.76         2.84 o
   2   2   9          2.83          2.71         0.63 o
   3   2   9          0.61          1.57         0.72 o
  -3   3   9         23.44         22.41         1.39 o
  -2   3   9         48.28         43.89         2.94 o
  -1   3   9         37.62         38.28         2.35 o
   0   3   9          3.80          5.27         0.73 o
   1   3   9         74.33         66.87         3.13 o
   2   3   9          6.12          7.19         1.04 o
   3   3   9         18.17         20.40         2.06 o
  -3   4   9          1.25          1.13         0.56 o
  -2   4   9          0.04          0.74         0.47 o
  -1   4   9        322.24        364.97         7.06 o
   0   4   9         64.36         59.98         2.15 o
   1   4   9         10.55         11.98         1.40 o
   2   4   9          5.97          7.81         1.34 o
   3   4   9         29.61         35.31         2.72 o
  -3   5   9          0.00          0.71         0.51 o
  -2   5   9        412.53        391.30         7.20 o
  -1   5   9        590.94        626.06        12.15 o
   0   5   9          0.46          0.50         0.60 o
   1   5   9          0.11         -0.09         0.48 o
   2   5   9         23.11         24.24         2.26 o
   3   5   9          0.58          0.92         0.61 o
  -3   6   9         27.17         21.43         1.58 o
  -2   6   9        180.37        174.46         4.83 o
  -1   6   9        163.66        167.84         4.70 o
   0   6   9          7.57          9.84         0.92 o
   1   6   9         27.64         30.13         3.05 o
   2   6   9         19.40         17.18         2.22 o
   3   6   9          5.18          4.98         1.07 o
  -3   7   9         24.82         22.68         2.05 o
  -2   7   9         47.56         45.32         2.74 o
  -1   7   9        170.18        169.66         4.76 o
   0   7   9       1226.80       1283.67        11.54 o
   1   7   9        106.57        101.46         4.84 o
   2   7   9         14.61         11.18         1.53 o
  -3   8   9        112.79        106.64         3.36 o
  -2   8   9         33.93         36.10         2.25 o
  -1   8   9       1557.82       1662.92        13.69 o
   0   8   9         75.79         72.76         2.66 o
   1   8   9         48.61         55.71         2.79 o
   2   8   9         76.00         63.46         3.45 o
  -3   9   9         10.46         10.51         1.31 o
  -2   9   9          6.20          6.74         1.05 o
  -1   9   9        124.08        128.02         3.67 o
   0   9   9        210.01        207.23         4.50 o
   1   9   9        476.06        458.96        10.12 o
   2   9   9        198.48        197.17         5.90 o
  -3  10   9         10.74         10.57         1.29 o
  -2  10   9        239.84        235.01         9.17 o
  -1  10   9        488.13        518.87         8.10 o
   0  10   9        408.24        416.16         5.79 o
   1  10   9        332.23        341.25         6.81 o
   2  10   9          0.21          0.00         0.60 o
  -3  11   9          2.04          2.62         0.73 o
  -2  11   9         30.19         28.67         1.98 o
  -1  11   9        192.48        192.75         5.13 o
   0  11   9         99.99        104.75         3.69 o
   1  11   9         64.90         68.54         3.06 o
   2  11   9          1.54          0.86         0.99 o
  -3  12   9          0.16          0.10         0.39 o
  -2  12   9        137.81        144.69         3.62 o
  -1  12   9         18.93         18.29         1.64 o
   0  12   9         77.32         81.20         3.25 o
   1  12   9        390.83        415.32         8.73 o
   2  12   9        124.25        133.77         4.30 o
  -3  13   9        104.20         98.64         3.23 o
  -2  13   9          2.39          1.61         0.45 o
  -1  13   9        112.72        117.69         3.96 o
   0  13   9          6.67          7.90         1.29 o
   1  13   9          4.89          5.23         0.76 o
   2  13   9         23.58         21.67         1.27 o
  -3  14   9         29.76         34.62         1.52 o
  -2  14   9         27.96         26.59         1.70 o
  -1  14   9        593.01        580.19        12.34 o
   0  14   9         89.66         89.24         4.02 o
   1  14   9          2.46          2.70         0.58 o
   2  14   9         69.92         76.66         2.30 o
  -3  15   9          0.30          0.67         0.30 o
  -2  15   9         18.19         18.53         1.39 o
  -1  15   9        126.01        132.64         4.79 o
   0  15   9        148.06        143.78         4.98 o
   1  15   9         11.77         12.27         1.04 o
   2  15   9          0.08          0.04         0.39 o
  -2  16   9         44.47         48.98         2.11 o
  -1  16   9          4.46          3.92         1.06 o
   0  16   9         41.75         43.89         2.70 o
   1  16   9          2.80          3.51         0.60 o
  -2  17   9         25.96         30.17         1.58 o
  -1  17   9         58.33         53.14         2.85 o
   0  17   9          0.13         -0.35         0.86 o
   1  17   9          3.29          3.60         0.55 o
  -2  18   9         38.61         45.78         1.78 o
  -1  18   9         61.40         70.38         3.13 o
   0  18   9         13.73         11.13         1.37 o
   1  18   9         14.97         13.43         0.87 o
  -2  19   9         39.85         43.72         1.57 o
  -1  19   9         44.36         45.58         2.35 o
   0  19   9         38.72         39.24         1.82 o
   1  19   9         31.05         34.95         1.87 o
  -2  20   9         17.45         13.79         1.49 o
  -1  20   9         11.51         11.25         1.26 o
   0  20   9         19.15         17.37         1.46 o
   1  20   9          7.52          9.41         1.23 o
  -1  21   9          5.80          8.55         0.71 o
   0  21   9          8.59         10.10         1.00 o
  -2   0  10        187.62        215.66         9.47 o
   0   0  10          4.06          2.39         0.99 o
   2   0  10         96.89        103.27         4.02 o
  -3   1  10         36.18         42.71         2.57 o
  -2   1  10        252.06        282.77         7.64 o
  -1   1  10          1.07          0.40         0.50 o
   0   1  10          6.72          3.49         0.98 o
   1   1  10         10.96         15.06         1.58 o
   2   1  10         11.95         11.98         1.00 o
  -3   2  10        243.62        245.85         5.78 o
  -2   2  10         45.85         46.32         2.99 o
  -1   2  10         11.13         10.15         1.57 o
   0   2  10         19.41         15.32         1.49 o
   1   2  10         35.75         39.24         2.92 o
   2   2  10         31.84         31.53         1.58 o
  -3   3  10         21.89         20.30         1.74 o
  -2   3  10         61.12         65.83         2.93 o
  -1   3  10        275.67        274.56         8.05 o
   0   3  10         36.48         30.53         1.82 o
   1   3  10        143.44        137.26         5.44 o
   2   3  10         22.99         19.71         1.82 o
  -3   4  10         47.90         44.87         2.50 o
  -2   4  10        886.95        902.84        13.99 o
  -1   4  10        147.67        158.65         8.10 o
   0   4  10          0.01          0.39         0.41 o
   1   4  10         42.69         32.73         2.69 o
   2   4  10         86.01         87.80         3.72 o
  -3   5  10         48.07         47.99         2.57 o
  -2   5  10        164.62        162.26         4.55 o
  -1   5  10          6.56          6.74         1.03 o
   0   5  10         73.80         69.87         3.19 o
   1   5  10         70.61         60.72         3.62 o
   2   5  10          3.70          3.37         0.80 o
  -3   6  10         57.92         60.32         2.87 o
  -2   6  10        118.23        125.58         4.02 o
  -1   6  10          7.05          8.69         1.96 o
   0   6  10        515.21        498.95         8.17 o
   1   6  10         47.76         44.63         3.12 o
   2   6  10          0.04          0.72         0.77 o
  -3   7  10         52.07         51.72         2.64 o
  -2   7  10        110.86        110.06         3.75 o
  -1   7  10         21.66         21.48         1.74 o
   0   7  10         15.43         15.21         1.23 o
   1   7  10          0.08         -0.25         0.69 o
   2   7  10          0.73          1.02         0.52 o
  -3   8  10         72.05         67.10         2.92 o
  -2   8  10        120.25        121.80         3.92 o
  -1   8  10          8.66         10.22         1.46 o
   0   8  10          4.44          5.62         0.76 o
   1   8  10         36.63         36.79         2.79 o
   2   8  10         67.65         66.44         4.17 o
  -3   9  10          0.41          0.33         0.52 o
  -2   9  10          0.64          1.56         0.58 o
  -1   9  10         79.97         82.09         5.05 o
   0   9  10         62.29         66.91         2.50 o
   1   9  10         17.54         16.96         1.47 o
   2   9  10          6.65          8.54         1.11 o
  -3  10  10         15.88         16.40         1.08 o
  -2  10  10          8.78          8.00         1.05 o
  -1  10  10        178.57        180.49         5.83 o
   0  10  10          4.28          3.03         0.60 o
   1  10  10          0.64          0.77         0.46 o
   2  10  10         19.30         19.38         2.16 o
  -3  11  10          4.27          3.67         0.50 o
  -2  11  10         17.19         16.52         1.66 o
  -1  11  10         58.64         64.85         3.08 o
   0  11  10        216.28        224.81         4.87 o
   1  11  10         34.24         40.93         2.15 o
   2  11  10          0.83          0.27         0.40 o
  -3  12  10          4.82          4.58         0.72 o
  -2  12  10         38.12         42.10         2.16 o
  -1  12  10        211.36        218.98         5.05 o
   0  12  10         86.76         83.91         3.79 o
   1  12  10        107.33        117.62         3.53 o
   2  12  10          4.53          8.58         1.34 o
  -3  13  10          0.20          0.21         0.54 o
  -2  13  10         26.35         26.68         4.07 o
  -1  13  10         56.13         54.67         2.49 o
   0  13  10         66.18         63.48         5.31 o
   1  13  10          1.15          0.88         0.55 o
  -2  14  10         18.59         21.61         1.72 o
  -1  14  10        130.30        141.44         6.81 o
   0  14  10         15.66         16.16         1.58 o
   1  14  10          4.73          8.09         0.89 o
  -2  15  10         15.35         19.13         1.56 o
  -1  15  10         18.22         22.47         1.81 o
   0  15  10         69.44         67.03         3.07 o
   1  15  10         11.88         13.25         1.07 o
  -2  16  10          0.07          0.22         0.40 o
  -1  16  10          1.43          0.64         1.01 o
   0  16  10          8.85         10.63         1.00 o
   1  16  10          0.45         -0.10         0.25 o
  -2  17  10         32.35         37.64         1.84 o
  -1  17  10         33.67         34.50         1.99 o
   0  17  10          0.05          0.23         0.38 o
   1  17  10          5.64          5.65         0.77 o
  -2  18  10         99.15        101.40         3.85 o
  -1  18  10         12.94         11.62         1.17 o
   0  18  10          6.24          5.06         0.64 o
  -1  19  10          9.69          8.53         0.73 o
   0  19  10          3.89          3.10         0.45 o
  -3   0  11        558.04        562.32        11.31 o
  -1   0  11         30.73         26.13         3.44 o
   1   0  11        274.39        272.20        10.50 o
  -3   1  11         65.25         68.89         2.84 o
  -2   1  11         98.72        104.49         3.53 o
  -1   1  11          4.39          2.24         0.65 o
   0   1  11        254.81        216.75         5.47 o
   1   1  11        109.90        110.77         3.68 o
   2   1  11          1.32          3.15         0.49 o
  -3   2  11          6.53          6.06         0.94 o
  -2   2  11          0.37          0.44         0.37 o
  -1   2  11         49.40         49.53         2.52 o
   0   2  11         69.55         65.87         3.02 o
   1   2  11          0.01         -0.02         0.45 o
   2   2  11         68.34         67.94         2.61 o
  -3   3  11        190.23        195.01         3.63 o
  -2   3  11          0.00          0.20         0.37 o
  -1   3  11         91.55         88.63         3.80 o
   0   3  11         10.47          7.84         0.89 o
   1   3  11          0.11         -0.58         0.58 o
   2   3  11          6.37          6.83         0.96 o
  -3   4  11         35.16         31.95         1.50 o
  -2   4  11         31.97         28.82         1.80 o
  -1   4  11         13.76         13.08         1.32 o
   0   4  11          5.60          3.86         0.76 o
   1   4  11         67.33         62.11         2.76 o
   2   4  11         15.47         16.33         1.29 o
  -3   5  11         12.27         10.75         1.88 o
  -2   5  11          0.39          0.30         0.34 o
  -1   5  11         55.12         50.05         2.50 o
   0   5  11          1.67          1.53         0.57 o
   1   5  11         15.45         13.31         1.30 o
   2   5  11         12.07         11.51         1.09 o
  -3   6  11          0.66          0.50         0.61 o
  -2   6  11         41.07         41.64         1.89 o
  -1   6  11         89.71         89.78         2.75 o
   0   6  11        232.62        233.83         4.56 o
   1   6  11         11.33          8.64         1.37 o
   2   6  11          2.04          1.62         0.50 o
  -3   7  11         45.99         44.58         2.03 o
  -2   7  11          4.12          3.55         0.62 o
  -1   7  11         30.19         27.72         1.54 o
   0   7  11          4.19          5.71         0.81 o
   1   7  11          3.67          2.98         0.87 o
   2   7  11          2.73          2.76         0.79 o
  -3   8  11         13.90         14.72         1.17 o
  -2   8  11        101.99        105.96         2.94 o
  -1   8  11          8.95          5.94         0.72 o
   0   8  11         92.70         96.49         3.32 o
   1   8  11          2.03          2.60         1.90 o
   2   8  11         34.30         46.11         2.71 o
  -3   9  11          6.46          6.76         1.14 o
  -2   9  11         34.59         39.30         2.04 o
  -1   9  11         15.37         15.73         1.15 o
   0   9  11          0.26          0.58         0.37 o
   1   9  11          5.98          3.14         0.95 o
  -3  10  11         11.84         13.16         1.37 o
  -2  10  11          2.78          2.59         0.65 o
  -1  10  11         47.43         41.12         2.12 o
   0  10  11          3.80          4.66         0.57 o
   1  10  11         13.25         16.34         1.60 o
  -2  11  11         28.89         27.51         1.37 o
  -1  11  11         12.25         12.84         1.20 o
   0  11  11         25.68         26.89         1.63 o
   1  11  11          0.68          2.14         0.67 o
  -2  12  11          0.78          2.35         0.52 o
  -1  12  11         18.85         15.14         1.27 o
   0  12  11         38.63         40.92         1.94 o
   1  12  11         35.78         40.33         1.70 o
  -2  13  11         12.74         13.38         1.01 o
  -1  13  11          0.01          0.30         0.42 o
   0  13  11          8.37          8.53         0.87 o
   1  13  11          9.40         10.12         0.83 o
  -2  14  11         85.72         94.74         2.45 o
  -1  14  11         21.83         25.41         1.79 o
   0  14  11          0.45          0.23         0.35 o
   1  14  11         63.76         66.72         1.90 o
  -2  15  11         53.43         53.73         1.70 o
  -1  15  11         24.10         21.59         1.55 o
   0  15  11         35.70         40.03         1.70 o
  -1  16  11         24.60         28.92         1.67 o
   0  16  11        103.76        123.48         2.76 o
  -1  17  11         86.03         81.19         3.54 o
   0  17  11         13.81         15.02         0.89 o
  -2   0  12        145.73        166.18         8.07 o
   0   0  12         14.43         10.76         1.44 o
  -3   1  12          0.15         -0.31         0.68 o
  -2   1  12         10.25          9.64         0.85 o
  -1   1  12          8.99          8.72         1.36 o
   0   1  12          2.64          2.25         0.49 o
   1   1  12         26.17         28.38         2.09 o
  -3   2  12         82.30         86.03         2.52 o
  -2   2  12         24.47         25.71         1.32 o
  -1   2  12        176.44        177.94         5.70 o
   0   2  12        124.20        104.26         3.45 o
   1   2  12          0.10          0.10         0.61 o
  -3   3  12          0.57         -0.40         0.40 o
  -2   3  12         13.91         16.93         2.16 o
  -1   3  12          0.24          0.64         0.61 o
   0   3  12          1.47          1.01         0.49 o
   1   3  12         26.80         18.79         1.30 o
  -3   4  12         66.81         67.80         2.14 o
  -2   4  12          4.77          4.68         0.71 o
  -1   4  12        209.89        198.85         4.80 o
   0   4  12         49.36         49.58         2.23 o
   1   4  12          0.34          1.14         0.43 o
  -2   5  12          1.95          2.17         0.52 o
  -1   5  12         59.71         59.13         3.18 o
   0   5  12         26.50         18.14         1.36 o
   1   5  12          2.46          3.29         0.60 o
  -2   6  12          2.47          2.63         0.43 o
  -1   6  12         22.27         20.80         1.89 o
   0   6  12          8.57         10.59         1.03 o
   1   6  12         18.92         17.98         1.23 o
  -2   7  12         43.17         38.84         1.48 o
  -1   7  12         13.19         11.23         1.98 o
   0   7  12         10.18         14.52         1.18 o
   1   7  12         35.68         45.29         2.25 o
  -2   8  12         10.51          8.92         0.72 o
  -1   8  12         25.62         23.59         1.44 o
   0   8  12         34.97         40.09         1.86 o
   1   8  12         11.54         12.80         0.99 o
  -2   9  12         14.64         12.82         0.83 o
  -1   9  12          1.25          0.81         0.33 o
   0   9  12         14.40         17.57         1.20 o
   1   9  12         28.18         31.49         1.44 o
  -2  10  12         88.83         95.73         2.45 o
  -1  10  12         23.84         24.42         1.40 o
   0  10  12          0.40          0.59         0.48 o
   1  10  12          2.15          2.48         0.45 o
  -2  11  12          0.27          0.41         0.28 o
  -1  11  12          7.26          7.21         0.76 o
   0  11  12         10.74         13.94         0.94 o
   1  11  12          4.50          4.27         0.61 o
  -2  12  12          0.47          0.69         0.25 o
  -1  12  12         51.42         55.20         2.31 o
   0  12  12          1.89          1.75         0.34 o
  -1  13  12         16.39         16.16         1.21 o
   0  13  12         10.21         13.98         1.06 o
  -1  14  12          2.99          2.96         0.42 o
   0  14  12         61.73         71.46         3.26 o
  -1   0  13         10.14          7.30         1.52 o
   1   0  13          1.11          4.17         0.94 o
  -2   1  13         25.17         24.46         1.04 o
  -1   1  13         29.08         29.42         1.62 o
   0   1  13         12.09          9.32         1.09 o
   1   1  13          6.24          6.30         0.79 o
  -2   2  13         79.22         82.96         2.76 o
  -1   2  13         22.79         17.57         1.53 o
   0   2  13          3.68          1.77         0.60 o
   1   2  13         13.83         14.01         1.08 o
  -2   3  13          7.44          7.06         0.57 o
  -1   3  13         12.79         15.39         1.41 o
   0   3  13         10.65         13.10         1.29 o
   1   3  13          1.13          5.51         0.72 o
  -2   4  13          6.15          5.54         0.50 o
  -1   4  13         28.05         35.35         2.10 o
   0   4  13         14.22         14.97         1.71 o
   1   4  13         34.79         48.15         2.69 o
  -2   5  13          0.78          0.92         0.27 o
  -1   5  13          5.22          4.08         0.76 o
   0   5  13         17.49         21.98         3.00 o
  -2   6  13          1.84          2.56         0.51 o
  -1   6  13          1.18          3.58         0.70 o
   0   6  13          3.82          0.57         0.38 o
  -2   7  13         21.33         22.22         1.33 o
  -1   7  13         18.13         21.58         1.54 o
   0   7  13          2.90          4.89         0.82 o
  -1   8  13          1.67          1.01         0.31 o
   0   8  13         14.29         15.99         0.96 o
  -1   9  13          1.82          0.65         0.39 o
   0   9  13          0.31          0.45         0.35 o
  -1  10  13         12.48         14.13         1.53 o
   0  10  13         28.03         28.01         2.09 o
                                                
